# Supplementary material for: Uric acid metabolism modulates diet-dependent responses to intraspecific competition in Drosophila larvae
Source: iScience. 2022 Nov 15;25(12):105598. doi: 10.1016/j.isci.2022.105598 (PMC9706702; doi:10.1016/j.isci.2022.105598)
Supplement: Data S1. Oviposition, related to Figure 2 [file mmc2.csv]

Parental_cross	Parental	Diet	Urea_conc_mM	replicate_ID	eggs_laid	batch
PBac x w118	paternal_white	C	0	1	95	1
PBac x w118	paternal_white	C	0	2	100	1
PBac x w118	paternal_white	C	0	3	79	1
PBac x w118	paternal_white	C	0	4	72	2
PBac x w118	paternal_white	C	0	5	46	2
PBac x w118	paternal_white	C	0	6	73	2
PBac x w118	paternal_white	C	30	1	100	1
PBac x w118	paternal_white	C	30	2	115	1
PBac x w118	paternal_white	C	30	3	118	1
PBac x w118	paternal_white	C	30	5	83	2
PBac x w118	paternal_white	C	30	6	51	2
PBac x w118	paternal_white	C	300	1	39	1
PBac x w118	paternal_white	C	300	2	65	1
PBac x w118	paternal_white	C	300	3	58	1
PBac x w118	paternal_white	C	300	4	5	2
PBac x w118	paternal_white	C	300	5	44	2
PBac x w118	paternal_white	C	300	6	19	2
PBac x w118	paternal_white	S	0	1	83	1
PBac x w118	paternal_white	S	0	2	93	1
PBac x w118	paternal_white	S	0	3	65	1
PBac x w118	paternal_white	S	0	4	25	2
PBac x w118	paternal_white	S	0	6	66	2
PBac x w118	paternal_white	S	30	1	102	1
PBac x w118	paternal_white	S	30	2	89	1
PBac x w118	paternal_white	S	30	3	86	1
PBac x w118	paternal_white	S	30	4	51	2
PBac x w118	paternal_white	S	30	5	16	2
PBac x w118	paternal_white	S	30	5	70	2
PBac x w118	paternal_white	S	30	6	49	2
PBac x w118	paternal_white	S	300	1	37	1
PBac x w118	paternal_white	S	300	2	49	1
PBac x w118	paternal_white	S	300	3	56	1
PBac x w118	paternal_white	S	300	4	19	2
PBac x w118	paternal_white	S	300	5	24	2
PBac x w118	paternal_white	S	300	6	42	2
PBac x w118	paternal_white	Y	0	1	53	1
PBac x w118	paternal_white	Y	0	2	99	1
PBac x w118	paternal_white	Y	0	3	81	1
PBac x w118	paternal_white	Y	0	4	57	2
PBac x w118	paternal_white	Y	0	5	47	2
PBac x w118	paternal_white	Y	0	6	45	2
PBac x w118	paternal_white	Y	30	1	73	1
PBac x w118	paternal_white	Y	30	2	95	1
PBac x w118	paternal_white	Y	30	3	110	1
PBac x w118	paternal_white	Y	30	4	45	2
PBac x w118	paternal_white	Y	30	5	98	2
PBac x w118	paternal_white	Y	30	6	73	2
PBac x w118	paternal_white	Y	300	1	31	1
PBac x w118	paternal_white	Y	300	2	3	1
PBac x w118	paternal_white	Y	300	3	17	1
PBac x w118	paternal_white	Y	300	4	4	2
PBac x w118	paternal_white	Y	300	5	21	2
PBac x w118	paternal_white	Y	300	6	26	2
PBac x PBac	urease	C	0	1	108	1
PBac x PBac	urease	C	0	2	104	1
PBac x PBac	urease	C	0	3	102	1
PBac x PBac	urease	C	0	4	50	2
PBac x PBac	urease	C	0	5	72	2
PBac x PBac	urease	C	0	6	71	2
PBac x PBac	urease	C	30	1	79	1
PBac x PBac	urease	C	30	2	112	1
PBac x PBac	urease	C	30	3	118	1
PBac x PBac	urease	C	30	4	34	2
PBac x PBac	urease	C	30	5	114	2
PBac x PBac	urease	C	30	6	85	2
PBac x PBac	urease	C	300	1	12	1
PBac x PBac	urease	C	300	2	47	1
PBac x PBac	urease	C	300	3	43	1
PBac x PBac	urease	C	300	4	29	2
PBac x PBac	urease	C	300	5	21	2
PBac x PBac	urease	C	300	6	9	2
PBac x PBac	urease	S	0	1	16	1
PBac x PBac	urease	S	0	3	101	1
PBac x PBac	urease	S	0	3	87	1
PBac x PBac	urease	S	0	4	98	2
PBac x PBac	urease	S	0	5	70	2
PBac x PBac	urease	S	0	6	23	2
PBac x PBac	urease	S	30	1	67	1
PBac x PBac	urease	S	30	2	74	1
PBac x PBac	urease	S	30	3	66	1
PBac x PBac	urease	S	30	4	60	2
PBac x PBac	urease	S	30	5	68	2
PBac x PBac	urease	S	30	6	53	2
PBac x PBac	urease	S	300	1	67	1
PBac x PBac	urease	S	300	2	47	1
PBac x PBac	urease	S	300	3	49	1
PBac x PBac	urease	S	300	4	29	2
PBac x PBac	urease	S	300	5	64	2
PBac x PBac	urease	S	300	6	52	2
PBac x PBac	urease	Y	0	1	5	1
PBac x PBac	urease	Y	0	2	89	1
PBac x PBac	urease	Y	0	3	55	1
PBac x PBac	urease	Y	0	4	42	2
PBac x PBac	urease	Y	0	5	93	2
PBac x PBac	urease	Y	0	6	47	2
PBac x PBac	urease	Y	30	1	77	1
PBac x PBac	urease	Y	30	2	78	1
PBac x PBac	urease	Y	30	3	99	1
PBac x PBac	urease	Y	30	4	59	2
PBac x PBac	urease	Y	30	5	71	2
PBac x PBac	urease	Y	30	6	81	2
PBac x PBac	urease	Y	300	1	32	1
PBac x PBac	urease	Y	300	2	10	1
PBac x PBac	urease	Y	300	3	26	1
PBac x PBac	urease	Y	300	4	14	2
PBac x PBac	urease	Y	300	5	40	2
PBac x PBac	urease	Y	300	6	22	2
w118 x PBac	maternal_white	C	0	1	47	1
w118 x PBac	maternal_white	C	0	2	106	1
w118 x PBac	maternal_white	C	0	3	82	1
w118 x PBac	maternal_white	C	0	4	88	2
w118 x PBac	maternal_white	C	0	5	53	2
w118 x PBac	maternal_white	C	0	6	61	2
w118 x PBac	maternal_white	C	30	1	102	1
w118 x PBac	maternal_white	C	30	2	91	1
w118 x PBac	maternal_white	C	30	3	113	1
w118 x PBac	maternal_white	C	30	4	63	2
w118 x PBac	maternal_white	C	30	5	36	2
w118 x PBac	maternal_white	C	30	6	95	2
w118 x PBac	maternal_white	C	300	1	71	1
w118 x PBac	maternal_white	C	300	2	55	1
w118 x PBac	maternal_white	C	300	3	60	1
w118 x PBac	maternal_white	C	300	4	12	2
w118 x PBac	maternal_white	C	300	5	46	2
w118 x PBac	maternal_white	C	300	6	12	2
w118 x PBac	maternal_white	S	0	1	85	1
w118 x PBac	maternal_white	S	0	2	78	1
w118 x PBac	maternal_white	S	0	3	84	1
w118 x PBac	maternal_white	S	0	4	42	2
w118 x PBac	maternal_white	S	0	5	46	2
w118 x PBac	maternal_white	S	0	6	35	2
w118 x PBac	maternal_white	S	30	1	73	1
w118 x PBac	maternal_white	S	30	2	84	1
w118 x PBac	maternal_white	S	30	3	51	1
w118 x PBac	maternal_white	S	30	4	33	2
w118 x PBac	maternal_white	S	30	5	38	2
w118 x PBac	maternal_white	S	30	6	44	2
w118 x PBac	maternal_white	S	300	1	51	1
w118 x PBac	maternal_white	S	300	2	37	1
w118 x PBac	maternal_white	S	300	3	57	1
w118 x PBac	maternal_white	S	300	4	15	2
w118 x PBac	maternal_white	S	300	5	46	2
w118 x PBac	maternal_white	S	300	6	53	2
w118 x PBac	maternal_white	Y	0	1	88	1
w118 x PBac	maternal_white	Y	0	2	103	1
w118 x PBac	maternal_white	Y	0	3	89	1
w118 x PBac	maternal_white	Y	0	4	33	2
w118 x PBac	maternal_white	Y	0	5	47	2
w118 x PBac	maternal_white	Y	0	6	62	2
w118 x PBac	maternal_white	Y	30	1	89	1
w118 x PBac	maternal_white	Y	30	2	114	1
w118 x PBac	maternal_white	Y	30	3	91	1
w118 x PBac	maternal_white	Y	30	4	49	2
w118 x PBac	maternal_white	Y	30	5	52	2
w118 x PBac	maternal_white	Y	30	6	43	2
w118 x PBac	maternal_white	Y	300	1	46	1
w118 x PBac	maternal_white	Y	300	2	44	1
w118 x PBac	maternal_white	Y	300	3	9	1
w118 x PBac	maternal_white	Y	300	4	13	2
w118 x PBac	maternal_white	Y	300	5	14	2
w118 x PBac	maternal_white	Y	300	6	12	2
w118 x w118	white	C	0	1	72	1
w118 x w118	white	C	0	2	90	1
w118 x w118	white	C	0	3	77	1
w118 x w118	white	C	0	4	87	2
w118 x w118	white	C	0	5	110	2
w118 x w118	white	C	0	6	47	2
w118 x w118	white	C	30	1	69	1
w118 x w118	white	C	30	2	82	1
w118 x w118	white	C	30	3	81	1
w118 x w118	white	C	30	4	92	2
w118 x w118	white	C	30	5	103	2
w118 x w118	white	C	30	6	79	2
w118 x w118	white	C	300	1	57	1
w118 x w118	white	C	300	2	20	1
w118 x w118	white	C	300	3	46	1
w118 x w118	white	C	300	4	48	2
w118 x w118	white	C	300	5	49	2
w118 x w118	white	C	300	6	27	2
w118 x w118	white	S	0	1	64	1
w118 x w118	white	S	0	2	76	1
w118 x w118	white	S	0	3	90	1
w118 x w118	white	S	0	4	101	2
w118 x w118	white	S	0	5	52	2
w118 x w118	white	S	0	6	63	2
w118 x w118	white	S	30	1	45	1
w118 x w118	white	S	30	2	73	1
w118 x w118	white	S	30	3	84	1
w118 x w118	white	S	30	4	47	2
w118 x w118	white	S	30	5	77	2
w118 x w118	white	S	30	6	60	2
w118 x w118	white	S	300	1	51	1
w118 x w118	white	S	300	2	49	1
w118 x w118	white	S	300	3	17	1
w118 x w118	white	S	300	4	31	2
w118 x w118	white	S	300	5	15	2
w118 x w118	white	S	300	6	39	2
w118 x w118	white	Y	0	1	96	1
w118 x w118	white	Y	0	2	67	1
w118 x w118	white	Y	0	3	34	1
w118 x w118	white	Y	0	4	63	2
w118 x w118	white	Y	0	5	91	2
w118 x w118	white	Y	0	6	57	2
w118 x w118	white	Y	30	1	82	1
w118 x w118	white	Y	30	2	91	1
w118 x w118	white	Y	30	3	64	1
w118 x w118	white	Y	30	4	59	2
w118 x w118	white	Y	30	5	65	2
w118 x w118	white	Y	30	6	91	2
w118 x w118	white	Y	300	1	25	1
w118 x w118	white	Y	300	2	35	1
w118 x w118	white	Y	300	3	2	1
w118 x w118	white	Y	300	4	4	2
w118 x w118	white	Y	300	5	7	2
w118 x w118	white	Y	300	6	19	2
