# Supplementary material for: Uric acid metabolism modulates diet-dependent responses to intraspecific competition in Drosophila larvae
Source: iScience. 2022 Nov 15;25(12):105598. doi: 10.1016/j.isci.2022.105598 (PMC9706702; doi:10.1016/j.isci.2022.105598)
Supplement: Data S2. Development, related to Figure 3 [file mmc3.csv]

Parental_cross	Crowding	egg_per_mL	Diet	Y_S_ratio	Urea_conc_mM	replicate_ID	population_eggs	egg_batch	day_eggs_batch	day_seeded	numb_eggs	pupation_day	pupae_numb_day1	pupae_total
w118 x w118	Low	5	Y	05:01	0	1	1	1	21/07/2021	22/07/2021	25	27/07/2021	2	2
w118 x w118	Low	5	S	01:05	0	1	1	1	21/07/2021	22/07/2021	20			0
w118 x w118	Low	5	C	1.6:1	0	1	1	1	21/07/2021	22/07/2021	19	27/07/2021	1	2
w118 x PBac	Low	5	Y	05:01	0	1	1	1	21/07/2021	22/07/2021	18	27/07/2021	2	4
w118 x PBac	Low	5	S	01:05	0	1	1	1	21/07/2021	22/07/2021	17			0
w118 x PBac	Low	5	C	1.6:1	0	1	1	1	21/07/2021	22/07/2021	11			0
PBac x w118	Low	5	Y	05:01	0	1	1	1	21/07/2021	22/07/2021	18	01/08/2021	1	1
PBac x w118	Low	5	S	01:05	0	1	1	1	21/07/2021	22/07/2021	15			0
PBac x w118	Low	5	C	1.6:1	0	1	1	1	21/07/2021	22/07/2021	19	29/07/2021	1	1
PBac x PBac	Low	5	Y	05:01	0	1	1	1	21/07/2021	22/07/2021	10	27/07/2021	1	2
PBac x PBac	Low	5	S	01:05	0	1	1	1	21/07/2021	22/07/2021	14			0
PBac x PBac	Low	5	C	1.6:1	0	1	1	1	21/07/2021	22/07/2021	10	29/07/2021	1	1
w118 x w118	Low	5	Y	05:01	30	1	1	1	21/07/2021	22/07/2021	15	27/07/2021	1	3
w118 x w118	Low	5	S	01:05	30	1	1	1	21/07/2021	22/07/2021	9			0
w118 x w118	Low	5	C	1.6:1	30	1	1	1	21/07/2021	22/07/2021	10			0
w118 x PBac	Low	5	Y	05:01	30	1	1	1	21/07/2021	22/07/2021	17	27/07/2021	1	4
w118 x PBac	Low	5	S	01:05	30	1	1	1	21/07/2021	22/07/2021	14			0
w118 x PBac	Low	5	C	1.6:1	30	1	12	2	22/07/2021	23/07/2021	39	29/07/2021	1	1
PBac x w118	Low	5	Y	05:01	30	1	1	1	21/07/2021	22/07/2021	25	27/07/2021	1	3
PBac x w118	Low	5	S	01:05	30	1	1	1	21/07/2021	22/07/2021	22	08/08/2021	1	5
PBac x w118	Low	5	C	1.6:1	30	1	1	1	21/07/2021	22/07/2021	19	27/07/2021	2	4
PBac x PBac	Low	5	Y	05:01	30	1	1	1	21/07/2021	22/07/2021	29	27/07/2021	1	4
PBac x PBac	Low	5	S	01:05	30	1	1	1	21/07/2021	22/07/2021	9			0
PBac x PBac	Low	5	C	1.6:1	30	1	1	1	21/07/2021	22/07/2021	23	27/07/2021	1	1
w118 x w118	Low	5	Y	05:01	300	1	1	1	21/07/2021	22/07/2021	21	31/07/2021	1	3
w118 x w118	Low	5	S	01:05	300	1	1	1	21/07/2021	22/07/2021	14			0
w118 x w118	Low	5	C	1.6:1	300	1	1	1	21/07/2021	22/07/2021	15	01/08/2021	1	1
w118 x PBac	Low	5	Y	05:01	300	1	1	1	21/07/2021	22/07/2021	9			0
w118 x PBac	Low	5	S	01:05	300	1	1	1	21/07/2021	22/07/2021	15			0
w118 x PBac	Low	5	C	1.6:1	300	1	12	2	22/07/2021	23/07/2021	29	02/08/2021	1	2
PBac x w118	Low	5	Y	05:01	300	1	1	1	21/07/2021	22/07/2021	25	01/08/2021	1	3
PBac x w118	Low	5	S	01:05	300	1	1	1	21/07/2021	22/07/2021	21			0
PBac x w118	Low	5	C	1.6:1	300	1	1	1	21/07/2021	22/07/2021	30			0
PBac x PBac	Low	5	Y	05:01	300	1	1	1	21/07/2021	22/07/2021	15	31/07/2021	1	2
PBac x PBac	Low	5	S	01:05	300	1	1	1	21/07/2021	22/07/2021	21			0
PBac x PBac	Low	5	C	1.6:1	300	1	1	1	21/07/2021	22/07/2021	14			0
w118 x w118	High	30	Y	05:01	0	1	1	1	21/07/2021	22/07/2021	63	27/07/2021	3	11
w118 x w118	High	30	S	01:05	0	1	1	1	21/07/2021	22/07/2021	29	08/08/2021	1	2
w118 x w118	High	30	C	1.6:1	0	1	1	1	21/07/2021	22/07/2021	68	28/07/2021	1	1
w118 x PBac	High	30	Y	05:01	0	1	1	1	21/07/2021	22/07/2021	77	28/07/2021	3	6
w118 x PBac	High	30	S	01:05	0	1	1	1	21/07/2021	22/07/2021	93	07/08/2021	2	4
w118 x PBac	High	30	C	1.6:1	0	1	12	2	22/07/2021	23/07/2021	170	28/07/2021	9	14
PBac x w118	High	30	Y	05:01	0	1	1	1	21/07/2021	22/07/2021	61	27/07/2021	3	6
PBac x w118	High	30	S	01:05	0	1	1	1	21/07/2021	22/07/2021	88	07/08/2021	3	11
PBac x w118	High	30	C	1.6:1	0	1	12	2	22/07/2021	23/07/2021	104	28/07/2021	3	11
PBac x PBac	High	30	Y	05:01	0	1	1	1	21/07/2021	22/07/2021	63	27/07/2021	3	3
PBac x PBac	High	30	S	01:05	0	1	1	1	21/07/2021	22/07/2021	49	07/08/2021	1	4
PBac x PBac	High	30	C	1.6:1	0	1	12	2	22/07/2021	23/07/2021	152	28/07/2021	2	6
w118 x w118	High	30	Y	05:01	30	1	1	1	21/07/2021	22/07/2021	115	27/07/2021	4	8
w118 x w118	High	30	S	01:05	30	1	1	1	21/07/2021	22/07/2021	63	07/08/2021	1	1
w118 x w118	High	30	C	1.6:1	30	1	12	2	22/07/2021	23/07/2021	114	28/07/2021	2	9
w118 x PBac	High	30	Y	05:01	30	1	1	1	21/07/2021	22/07/2021	46	27/07/2021	1	1
w118 x PBac	High	30	S	01:05	30	1	1	1	21/07/2021	22/07/2021	42	07/08/2021	2	3
w118 x PBac	High	30	C	1.6:1	30	1	12	2	22/07/2021	23/07/2021	79	28/07/2021	1	1
PBac x w118	High	30	Y	05:01	30	1	1	1	21/07/2021	22/07/2021	82	27/07/2021	5	9
PBac x w118	High	30	S	01:05	30	1	1	1	21/07/2021	22/07/2021	126	09/08/2021	4	7
PBac x w118	High	30	C	1.6:1	30	1	12	2	22/07/2021	23/07/2021	137	28/07/2021	1	14
PBac x PBac	High	30	Y	05:01	30	1	1	1	21/07/2021	22/07/2021	52	27/07/2021	4	7
PBac x PBac	High	30	S	01:05	30	1	12	2	22/07/2021	23/07/2021	134	06/08/2021	1	4
PBac x PBac	High	30	C	1.6:1	30	1	12	2	22/07/2021	23/07/2021	114	28/07/2021	1	5
w118 x w118	High	30	Y	05:01	300	1	1	1	21/07/2021	22/07/2021	90	01/08/2021	1	1
w118 x w118	High	30	S	01:05	300	1	1	1	21/07/2021	22/07/2021	61			0
w118 x w118	High	30	C	1.6:1	300	1	12	2	22/07/2021	23/07/2021	81			0
w118 x PBac	High	30	Y	05:01	300	1	1	1	21/07/2021	22/07/2021	68			0
w118 x PBac	High	30	S	01:05	300	1	1	1	21/07/2021	22/07/2021	56			0
w118 x PBac	High	30	C	1.6:1	300	1	12	2	22/07/2021	23/07/2021	102			0
PBac x w118	High	30	Y	05:01	300	1	1	1	21/07/2021	22/07/2021	98	01/08/2021	1	1
PBac x w118	High	30	S	01:05	300	1	1	1	21/07/2021	22/07/2021	98			0
PBac x w118	High	30	C	1.6:1	300	1	12	2	22/07/2021	23/07/2021	81			0
PBac x PBac	High	30	Y	05:01	300	1	1	1	21/07/2021	22/07/2021	70			2
PBac x PBac	High	30	S	01:05	300	1	12	2	22/07/2021	23/07/2021	130			0
PBac x PBac	High	30	C	1.6:1	300	1	12	2	22/07/2021	23/07/2021	152	03/08/2021	1	1
w118 x w118	Low	5	Y	05:01	0	2	12	2	22/07/2021	23/07/2021	32	29/07/2021	2	3
w118 x w118	Low	5	S	01:05	0	2	12	2	22/07/2021	23/07/2021	14			0
w118 x w118	Low	5	C	1.6:1	0	2	12	2	22/07/2021	23/07/2021	13	30/07/2021	1	1
w118 x PBac	Low	5	Y	05:01	0	2	12	2	22/07/2021	23/07/2021	43	28/07/2021	1	1
w118 x PBac	Low	5	S	01:05	0	2	12	2	22/07/2021	23/07/2021	19	08/08/2021	1	2
w118 x PBac	Low	5	C	1.6:1	0	2	12	2	22/07/2021	23/07/2021	17	29/07/2021	1	1
PBac x w118	Low	5	Y	05:01	0	2	1	1	21/07/2021	22/07/2021	14	28/07/2021	1	1
PBac x w118	Low	5	S	01:05	0	2	1	1	21/07/2021	22/07/2021	5	04/08/2021	1	1
PBac x w118	Low	5	C	1.6:1	0	2	12	3	23/07/2021	24/07/2021	21	31/07/2021	4	4
PBac x PBac	Low	5	Y	05:01	0	2	12	2	22/07/2021	23/07/2021	29	03/08/2021	1	0
PBac x PBac	Low	5	S	01:05	0	2	12	2	22/07/2021	23/07/2021	13	11/08/2021	1	1
PBac x PBac	Low	5	C	1.6:1	0	2	12	2	22/07/2021	23/07/2021	14	31/07/2021	1	1
w118 x w118	Low	5	Y	05:01	30	2	12	2	22/07/2021	23/07/2021	39			0
w118 x w118	Low	5	S	01:05	30	2	12	2	22/07/2021	23/07/2021	31			0
w118 x w118	Low	5	C	1.6:1	30	2	12	2	22/07/2021	23/07/2021	13	29/07/2021	1	1
w118 x PBac	Low	5	Y	05:01	30	2	12	2	22/07/2021	23/07/2021	14	30/07/2021	1	2
w118 x PBac	Low	5	S	01:05	30	2	12	2	22/07/2021	23/07/2021	16	08/08/2021	1	1
w118 x PBac	Low	5	C	1.6:1	30	2	12	2	22/07/2021	23/07/2021	33	29/07/2021	1	2
PBac x w118	Low	5	Y	05:01	30	2	12	2	22/07/2021	23/07/2021	4			0
PBac x w118	Low	5	S	01:05	30	2	12	2	22/07/2021	23/07/2021	13	09/08/2021	1	2
PBac x w118	Low	5	C	1.6:1	30	2	12	3	23/07/2021	24/07/2021	27	31/07/2021	2	3
PBac x PBac	Low	5	Y	05:01	30	2	12	2	22/07/2021	23/07/2021	15			0
PBac x PBac	Low	5	S	01:05	30	2	12	2	22/07/2021	23/07/2021	14			0
PBac x PBac	Low	5	C	1.6:1	30	2	12	2	22/07/2021	23/07/2021	14			2
w118 x w118	Low	5	Y	05:01	300	2	12	2	22/07/2021	23/07/2021	29			1
w118 x w118	Low	5	S	01:05	300	2	12	2	22/07/2021	23/07/2021	18			0
w118 x w118	Low	5	C	1.6:1	300	2	12	2	22/07/2021	23/07/2021	7			0
w118 x PBac	Low	5	Y	05:01	300	2	12	2	22/07/2021	23/07/2021	26	03/08/2021	1	0
w118 x PBac	Low	5	S	01:05	300	2	12	2	22/07/2021	23/07/2021	39			0
w118 x PBac	Low	5	C	1.6:1	300	2	12	2	22/07/2021	23/07/2021	21			0
PBac x w118	Low	5	Y	05:01	300	2	12	2	22/07/2021	23/07/2021	14			0
PBac x w118	Low	5	S	01:05	300	2	12	2	22/07/2021	23/07/2021	7			0
PBac x w118	Low	5	C	1.6:1	300	2	12	3	23/07/2021	24/07/2021	30			0
PBac x PBac	Low	5	Y	05:01	300	2	12	2	22/07/2021	23/07/2021	29			0
PBac x PBac	Low	5	S	01:05	300	2	12	2	22/07/2021	23/07/2021	20			0
PBac x PBac	Low	5	C	1.6:1	300	2	12	2	22/07/2021	23/07/2021	13			0
w118 x w118	High	30	Y	05:01	0	2	12	2	22/07/2021	23/07/2021	133	28/07/2021	5	14
w118 x w118	High	30	S	01:05	0	2	12	2	22/07/2021	23/07/2021	87	08/08/2021	1	3
w118 x w118	High	30	C	1.6:1	0	2	12	2	22/07/2021	23/07/2021	89	28/07/2021	3	9
w118 x PBac	High	30	Y	05:01	0	2	12	2	22/07/2021	23/07/2021	111	28/07/2021	3	8
w118 x PBac	High	30	S	01:05	0	2	12	2	22/07/2021	23/07/2021	112	06/08/2021	1	6
w118 x PBac	High	30	C	1.6:1	0	2	12	2	22/07/2021	23/07/2021	125	28/07/2021	1	5
PBac x w118	High	30	Y	05:01	0	2	12	2	22/07/2021	23/07/2021	130	28/07/2021	1	8
PBac x w118	High	30	S	01:05	0	2	12	2	22/07/2021	23/07/2021	131	06/08/2021	1	12
PBac x w118	High	30	C	1.6:1	0	2	12	2	22/07/2021	23/07/2021	76	29/07/2021	4	6
PBac x PBac	High	30	Y	05:01	0	2	12	2	22/07/2021	23/07/2021	172	29/07/2021	2	4
PBac x PBac	High	30	S	01:05	0	2	12	2	22/07/2021	23/07/2021	107	06/08/2021	1	2
PBac x PBac	High	30	C	1.6:1	0	2	12	3	23/07/2021	24/07/2021	46	30/07/2021	3	8
w118 x w118	High	30	Y	05:01	30	2	12	2	22/07/2021	23/07/2021	107			0
w118 x w118	High	30	S	01:05	30	2	12	2	22/07/2021	23/07/2021	58	12/08/2021	2	3
w118 x w118	High	30	C	1.6:1	30	2	12	2	22/07/2021	23/07/2021	116	29/07/2021	3	5
w118 x PBac	High	30	Y	05:01	30	2	12	2	22/07/2021	23/07/2021	134	28/07/2021	1	3
w118 x PBac	High	30	S	01:05	30	2	12	2	22/07/2021	23/07/2021	78	08/08/2021	1	2
w118 x PBac	High	30	C	1.6:1	30	2	12	2	22/07/2021	23/07/2021	73	28/07/2021	1	3
PBac x w118	High	30	Y	05:01	30	2	12	2	22/07/2021	23/07/2021	120	28/07/2021	4	10
PBac x w118	High	30	S	01:05	30	2	12	2	22/07/2021	23/07/2021	102	11/08/2021	1	2
PBac x w118	High	30	C	1.6:1	30	2	12	2	22/07/2021	23/07/2021	68	28/07/2021	2	2
PBac x PBac	High	30	Y	05:01	30	2	12	2	22/07/2021	23/07/2021	100	28/07/2021	1	4
PBac x PBac	High	30	S	01:05	30	2	12	2	22/07/2021	23/07/2021	149	06/08/2021	1	5
PBac x PBac	High	30	C	1.6:1	30	2	12	3	23/07/2021	24/07/2021	38	30/07/2021	5	10
w118 x w118	High	30	Y	05:01	300	2	12	2	22/07/2021	23/07/2021	129			0
w118 x w118	High	30	S	01:05	300	2	12	2	22/07/2021	23/07/2021	107			0
w118 x w118	High	30	C	1.6:1	300	2	12	2	22/07/2021	23/07/2021	93			0
w118 x PBac	High	30	Y	05:01	300	2	12	2	22/07/2021	23/07/2021	71	03/08/2021	1	1
w118 x PBac	High	30	S	01:05	300	2	12	2	22/07/2021	23/07/2021	98			0
w118 x PBac	High	30	C	1.6:1	300	2	12	3	23/07/2021	24/07/2021	85			0
PBac x w118	High	30	Y	05:01	300	2	12	2	22/07/2021	23/07/2021	84			0
PBac x w118	High	30	S	01:05	300	2	12	2	22/07/2021	23/07/2021	59			0
PBac x w118	High	30	C	1.6:1	300	2	12	2	22/07/2021	23/07/2021	80	03/08/2021	1	1
PBac x PBac	High	30	Y	05:01	300	2	12	2	22/07/2021	23/07/2021	155	03/08/2021	1	1
PBac x PBac	High	30	S	01:05	300	2	12	2	22/07/2021	23/07/2021	99			0
PBac x PBac	High	30	C	1.6:1	300	2	12	3	23/07/2021	24/07/2021	78	06/08/2021	1	1
w118 x w118	Low	5	Y	05:01	0	3	12	3	23/07/2021	24/07/2021	35	30/07/2021	5	6
w118 x w118	Low	5	S	01:05	0	3	12	3	23/07/2021	24/07/2021	36	11/08/2021	1	2
w118 x w118	Low	5	C	1.6:1	0	3	12	2	22/07/2021	23/07/2021	13	29/07/2021	1	2
w118 x PBac	Low	5	Y	05:01	0	3	12	2	22/07/2021	23/07/2021	23			0
w118 x PBac	Low	5	S	01:05	0	3	12	3	23/07/2021	24/07/2021	56	09/08/2021	2	8
w118 x PBac	Low	5	C	1.6:1	0	3	12	3	23/07/2021	24/07/2021	31	30/07/2021	2	3
PBac x w118	Low	5	Y	05:01	0	3	12	2	22/07/2021	23/07/2021	8			0
PBac x w118	Low	5	S	01:05	0	3	12	2	22/07/2021	23/07/2021	10	10/08/2021	1	1
PBac x w118	Low	5	C	1.6:1	0	3	12	3	23/07/2021	24/07/2021	44	31/07/2021	1	1
PBac x PBac	Low	5	Y	05:01	0	3	12	3	23/07/2021	24/07/2021	28	30/07/2021	2	4
PBac x PBac	Low	5	S	01:05	0	3	12	3	23/07/2021	24/07/2021	14	10/08/2021	1	2
PBac x PBac	Low	5	C	1.6:1	0	3	12	3	23/07/2021	24/07/2021	27	30/07/2021	1	6
w118 x w118	Low	5	Y	05:01	30	3	12	3	23/07/2021	24/07/2021	18	29/07/2021	2	4
w118 x w118	Low	5	S	01:05	30	3	12	3	23/07/2021	24/07/2021	10			0
w118 x w118	Low	5	C	1.6:1	30	3	12	2	22/07/2021	23/07/2021	9			0
w118 x PBac	Low	5	Y	05:01	30	3	12	2	22/07/2021	23/07/2021	17	30/07/2021	1	1
w118 x PBac	Low	5	S	01:05	30	3	12	3	23/07/2021	24/07/2021	55	11/08/2021	1	2
w118 x PBac	Low	5	C	1.6:1	30	3	12	3	23/07/2021	24/07/2021	55	29/07/2021	1	8
PBac x w118	Low	5	Y	05:01	30	3	12	3	23/07/2021	24/07/2021	18	30/07/2021	2	3
PBac x w118	Low	5	S	01:05	30	3	12	3	23/07/2021	24/07/2021	28	11/08/2021	1	3
PBac x w118	Low	5	C	1.6:1	30	3	12	3	23/07/2021	24/07/2021	38	31/07/2021	5	6
PBac x PBac	Low	5	Y	05:01	30	3	12	3	23/07/2021	24/07/2021	24	29/07/2021	1	5
PBac x PBac	Low	5	S	01:05	30	3	12	3	23/07/2021	24/07/2021	23	11/08/2021	2	7
PBac x PBac	Low	5	C	1.6:1	30	3	12	3	23/07/2021	24/07/2021	7	30/07/2021	1	2
w118 x w118	Low	5	Y	05:01	300	3	12	3	23/07/2021	24/07/2021	16	04/08/2021	1	0
w118 x w118	Low	5	S	01:05	300	3	12	3	23/07/2021	24/07/2021	23			0
w118 x w118	Low	5	C	1.6:1	300	3	12	3	23/07/2021	24/07/2021	35			0
w118 x PBac	Low	5	Y	05:01	300	3	12	2	22/07/2021	23/07/2021	32			0
w118 x PBac	Low	5	S	01:05	300	3	12	3	23/07/2021	24/07/2021	62			0
w118 x PBac	Low	5	C	1.6:1	300	3	12	3	23/07/2021	24/07/2021	42			0
PBac x w118	Low	5	Y	05:01	300	3	12	3	23/07/2021	24/07/2021	33	02/08/2021	1	3
PBac x w118	Low	5	S	01:05	300	3	12	3	23/07/2021	24/07/2021	28			0
PBac x w118	Low	5	C	1.6:1	300	3	12	3	23/07/2021	24/07/2021	47			0
PBac x PBac	Low	5	Y	05:01	300	3	12	3	23/07/2021	24/07/2021	48	06/08/2021	1	1
PBac x PBac	Low	5	S	01:05	300	3	12	3	23/07/2021	24/07/2021	40			0
PBac x PBac	Low	5	C	1.6:1	300	3	12	3	23/07/2021	24/07/2021	13			0
w118 x w118	High	30	Y	05:01	0	3	12	2	22/07/2021	23/07/2021	104	29/07/2021	3	3
w118 x w118	High	30	S	01:05	0	3	12	2	22/07/2021	23/07/2021	53	08/08/2021	1	4
w118 x w118	High	30	C	1.6:1	0	3	12	3	23/07/2021	24/07/2021	106	30/07/2021	14	20
w118 x PBac	High	30	Y	05:01	0	3	12	3	23/07/2021	24/07/2021	109	29/07/2021	3	20
w118 x PBac	High	30	S	01:05	0	3	12	3	23/07/2021	24/07/2021	60	08/08/2021	1	5
w118 x PBac	High	30	C	1.6:1	0	3	12	3	23/07/2021	24/07/2021	58	30/07/2021	6	7
PBac x w118	High	30	Y	05:01	0	3	12	3	23/07/2021	24/07/2021	181	29/07/2021	1	26
PBac x w118	High	30	S	01:05	0	3	12	3	23/07/2021	24/07/2021	120	05/08/2021	1	6
PBac x w118	High	30	C	1.6:1	0	3	12	3	23/07/2021	24/07/2021	69	30/07/2021	10	14
PBac x PBac	High	30	Y	05:01	0	3	12	3	23/07/2021	24/07/2021	60	30/07/2021	12	16
PBac x PBac	High	30	S	01:05	0	3	12	3	23/07/2021	24/07/2021	60	11/08/2021	4	11
PBac x PBac	High	30	C	1.6:1	0	3	12	3	23/07/2021	24/07/2021	74	30/07/2021	10	13
w118 x w118	High	30	Y	05:01	30	3	12	2	22/07/2021	23/07/2021	101	28/07/2021	3	7
w118 x w118	High	30	S	01:05	30	3	12	2	22/07/2021	23/07/2021	40	10/08/2021	1	1
w118 x w118	High	30	C	1.6:1	30	3	12	3	23/07/2021	24/07/2021	91	29/07/2021	4	16
w118 x PBac	High	30	Y	05:01	30	3	12	3	23/07/2021	24/07/2021	138	29/07/2021	3	23
w118 x PBac	High	30	S	01:05	30	3	12	3	23/07/2021	24/07/2021	85	11/08/2021	2	8
w118 x PBac	High	30	C	1.6:1	30	3	12	3	23/07/2021	24/07/2021	36	30/07/2021	3	5
PBac x w118	High	30	Y	05:01	30	3	12	3	23/07/2021	24/07/2021	114	29/07/2021	1	21
PBac x w118	High	30	S	01:05	30	3	12	3	23/07/2021	24/07/2021	86	11/08/2021	1	4
PBac x w118	High	30	C	1.6:1	30	3	12	3	23/07/2021	24/07/2021	69	30/07/2021	1	2
PBac x PBac	High	30	Y	05:01	30	3	12	3	23/07/2021	24/07/2021	15	29/07/2021	1	10
PBac x PBac	High	30	S	01:05	30	3	12	3	23/07/2021	24/07/2021	60	12/08/2021	2	6
PBac x PBac	High	30	C	1.6:1	30	3	12	3	23/07/2021	24/07/2021	65	30/07/2021	6	9
w118 x w118	High	30	Y	05:01	300	3	12	2	22/07/2021	23/07/2021	88	03/08/2021	1	1
w118 x w118	High	30	S	01:05	300	3	12	2	22/07/2021	23/07/2021	35			0
w118 x w118	High	30	C	1.6:1	300	3	12	3	23/07/2021	24/07/2021	153	06/08/2021	1	1
w118 x PBac	High	30	Y	05:01	300	3	12	3	23/07/2021	24/07/2021	81	02/08/2021	1	1
w118 x PBac	High	30	S	01:05	300	3	12	3	23/07/2021	24/07/2021	65			0
w118 x PBac	High	30	C	1.6:1	300	3	12	3	23/07/2021	24/07/2021	63	04/08/2021	1	1
PBac x w118	High	30	Y	05:01	300	3	12	3	23/07/2021	24/07/2021	107	02/08/2021	1	10
PBac x w118	High	30	S	01:05	300	3	12	3	23/07/2021	24/07/2021	62			0
PBac x w118	High	30	C	1.6:1	300	3	12	3	23/07/2021	24/07/2021	48	05/08/2021	1	0
PBac x PBac	High	30	Y	05:01	300	3	12	3	23/07/2021	24/07/2021	49			2
PBac x PBac	High	30	S	01:05	300	3	12	3	23/07/2021	24/07/2021	112			0
PBac x PBac	High	30	C	1.6:1	300	3	12	3	23/07/2021	24/07/2021	69	03/08/2021	1	1
w118 x w118	Low	5	Y	05:01	0	4	12	3	23/07/2021	24/07/2021	50	30/07/2021	1	7
w118 x w118	Low	5	S	01:05	0	4	12	3	23/07/2021	24/07/2021	23	11/08/2021	1	2
w118 x w118	Low	5	C	1.6:1	0	4	12	3	23/07/2021	24/07/2021	10			3
w118 x PBac	Low	5	Y	05:01	0	4	12	3	23/07/2021	24/07/2021	56	30/07/2021	11	13
w118 x PBac	Low	5	S	01:05	0	4	12	3	23/07/2021	24/07/2021	27	10/08/2021	1	2
w118 x PBac	Low	5	C	1.6:1	0	4	12	3	23/07/2021	24/07/2021	22	01/08/2021	1	1
PBac x w118	Low	5	Y	05:01	0	4	12	3	23/07/2021	24/07/2021	37	30/07/2021	1	2
PBac x w118	Low	5	S	01:05	0	4	12	3	23/07/2021	24/07/2021	26	11/08/2021	4	6
PBac x w118	Low	5	C	1.6:1	0	4	12	3	23/07/2021	24/07/2021	33	31/07/2021	2	6
PBac x PBac	Low	5	Y	05:01	0	4	12	3	23/07/2021	24/07/2021	40	30/07/2021	2	5
PBac x PBac	Low	5	S	01:05	0	4	12	3	23/07/2021	24/07/2021	29	11/08/2021	1	7
PBac x PBac	Low	5	C	1.6:1	0	4	12	3	23/07/2021	24/07/2021	16	31/07/2021	2	4
w118 x w118	Low	5	Y	05:01	30	4	12	3	23/07/2021	24/07/2021	6	31/07/2021	1	2
w118 x w118	Low	5	S	01:05	30	4	12	3	23/07/2021	24/07/2021	27	11/08/2021	1	1
w118 x w118	Low	5	C	1.6:1	30	4	12	3	23/07/2021	24/07/2021	17	30/07/2021	1	6
w118 x PBac	Low	5	Y	05:01	30	4	12	3	23/07/2021	24/07/2021	8			0
w118 x PBac	Low	5	S	01:05	30	4	12	3	23/07/2021	24/07/2021	39	11/08/2021	1	2
w118 x PBac	Low	5	C	1.6:1	30	4	12	3	23/07/2021	24/07/2021	17	30/07/2021	1	3
PBac x w118	Low	5	Y	05:01	30	4	12	3	23/07/2021	24/07/2021	44	30/07/2021	4	4
PBac x w118	Low	5	S	01:05	30	4	12	3	23/07/2021	24/07/2021	49	12/08/2021	2	3
PBac x w118	Low	5	C	1.6:1	30	4	12	3	23/07/2021	24/07/2021	29	31/07/2021	2	5
PBac x PBac	Low	5	Y	05:01	30	4	12	3	23/07/2021	24/07/2021	33	30/07/2021	2	4
PBac x PBac	Low	5	S	01:05	30	4	12	3	23/07/2021	24/07/2021	13	11/08/2021	1	3
PBac x PBac	Low	5	C	1.6:1	30	4	12	3	23/07/2021	24/07/2021	18	31/07/2021	2	3
w118 x w118	Low	5	Y	05:01	300	4	12	3	23/07/2021	24/07/2021	41	10/08/2021	1	1
w118 x w118	Low	5	S	01:05	300	4	12	3	23/07/2021	24/07/2021	33			0
w118 x w118	Low	5	C	1.6:1	300	4	12	3	23/07/2021	24/07/2021	15			0
w118 x PBac	Low	5	Y	05:01	300	4	12	3	23/07/2021	24/07/2021	19			0
w118 x PBac	Low	5	S	01:05	300	4	12	3	23/07/2021	24/07/2021	16			0
w118 x PBac	Low	5	C	1.6:1	300	4	12	3	23/07/2021	24/07/2021	22			0
PBac x w118	Low	5	Y	05:01	300	4	12	3	23/07/2021	24/07/2021	37	03/08/2021	1	1
PBac x w118	Low	5	S	01:05	300	4	12	3	23/07/2021	24/07/2021	28			0
PBac x w118	Low	5	C	1.6:1	300	4	12	3	23/07/2021	24/07/2021	48			0
PBac x PBac	Low	5	Y	05:01	300	4	12	3	23/07/2021	24/07/2021	9			0
PBac x PBac	Low	5	S	01:05	300	4	12	3	23/07/2021	24/07/2021	12			0
PBac x PBac	Low	5	C	1.6:1	300	4	12	3	23/07/2021	24/07/2021	19			0
w118 x w118	High	30	Y	05:01	0	4	12	3	23/07/2021	24/07/2021	85	29/07/2021	2	28
w118 x w118	High	30	S	01:05	0	4	12	3	23/07/2021	24/07/2021	152			0
w118 x w118	High	30	C	1.6:1	0	4	12	3	23/07/2021	24/07/2021	127	29/07/2021	2	28
w118 x PBac	High	30	Y	05:01	0	4	12	3	23/07/2021	24/07/2021	117	29/07/2021	6	31
w118 x PBac	High	30	S	01:05	0	4	12	3	23/07/2021	24/07/2021	34	08/08/2021	1	8
w118 x PBac	High	30	C	1.6:1	0	4	12	3	23/07/2021	24/07/2021	104	30/07/2021	17	23
PBac x w118	High	30	Y	05:01	0	4	12	3	23/07/2021	24/07/2021	89	30/07/2021	12	17
PBac x w118	High	30	S	01:05	0	4	12	3	23/07/2021	24/07/2021	125	12/08/2021	2	12
PBac x w118	High	30	C	1.6:1	0	4	12	3	23/07/2021	24/07/2021	132	30/07/2021	18	25
PBac x PBac	High	30	Y	05:01	0	4	12	3	23/07/2021	24/07/2021	65	30/07/2021	9	10
PBac x PBac	High	30	S	01:05	0	4	12	3	23/07/2021	24/07/2021	71	09/08/2021	4	21
PBac x PBac	High	30	C	1.6:1	0	4	12	3	23/07/2021	24/07/2021	55	31/07/2021	9	13
w118 x w118	High	30	Y	05:01	30	4	12	3	23/07/2021	24/07/2021	108	29/07/2021	2	20
w118 x w118	High	30	S	01:05	30	4	12	3	23/07/2021	24/07/2021	88	13/08/2021	1	1
w118 x w118	High	30	C	1.6:1	30	4	12	3	23/07/2021	24/07/2021	121	30/07/2021	19	24
w118 x PBac	High	30	Y	05:01	30	4	12	3	23/07/2021	24/07/2021	59	30/07/2021	6	7
w118 x PBac	High	30	S	01:05	30	4	12	3	23/07/2021	24/07/2021	89	10/08/2021	4	12
w118 x PBac	High	30	C	1.6:1	30	4	12	3	23/07/2021	24/07/2021	83	30/07/2021	6	7
PBac x w118	High	30	Y	05:01	30	4	12	3	23/07/2021	24/07/2021	63	29/07/2021	1	18
PBac x w118	High	30	S	01:05	30	4	12	3	23/07/2021	24/07/2021	133	13/08/2021	1	5
PBac x w118	High	30	C	1.6:1	30	4	12	3	23/07/2021	24/07/2021	89	30/07/2021	11	13
PBac x PBac	High	30	Y	05:01	30	4	12	3	23/07/2021	24/07/2021	46	30/07/2021	4	8
PBac x PBac	High	30	S	01:05	30	4	12	3	23/07/2021	24/07/2021	73	09/08/2021	4	13
PBac x PBac	High	30	C	1.6:1	30	4	12	3	23/07/2021	24/07/2021	38	31/07/2021	2	4
w118 x w118	High	30	Y	05:01	300	4	12	3	23/07/2021	24/07/2021	86	02/08/2021	2	5
w118 x w118	High	30	S	01:05	300	4	12	3	23/07/2021	24/07/2021	123			0
w118 x w118	High	30	C	1.6:1	300	4	12	3	23/07/2021	24/07/2021	116	04/08/2021	2	2
w118 x PBac	High	30	Y	05:01	300	4	12	3	23/07/2021	24/07/2021	94	02/08/2021	1	3
w118 x PBac	High	30	S	01:05	300	4	12	3	23/07/2021	24/07/2021	29			0
w118 x PBac	High	30	C	1.6:1	300	4	12	3	23/07/2021	24/07/2021	101	03/08/2021	1	2
PBac x w118	High	30	Y	05:01	300	4	12	3	23/07/2021	24/07/2021	71	03/08/2021	2	4
PBac x w118	High	30	S	01:05	300	4	12	3	23/07/2021	24/07/2021	112			0
PBac x w118	High	30	C	1.6:1	300	4	12	3	23/07/2021	24/07/2021	95			0
PBac x PBac	High	30	Y	05:01	300	4	12	3	23/07/2021	24/07/2021	86	03/08/2021	1	8
PBac x PBac	High	30	S	01:05	300	4	12	3	23/07/2021	24/07/2021	84			0
PBac x PBac	High	30	C	1.6:1	300	4	12	3	23/07/2021	24/07/2021	53			0
w118 x w118	Low	5	Y	05:01	0	5	12	4	24/07/2021	25/07/2021	23	31/07/2021	4	7
w118 x w118	Low	5	S	01:05	0	5	12	4	24/07/2021	25/07/2021	17	12/08/2021	1	2
w118 x w118	Low	5	C	1.6:1	0	5	12	4	24/07/2021	25/07/2021	10	31/07/2021	1	5
w118 x PBac	Low	5	Y	05:01	0	5	12	4	24/07/2021	25/07/2021	39	31/07/2021	2	5
w118 x PBac	Low	5	S	01:05	0	5	12	4	24/07/2021	25/07/2021	43	11/08/2021	3	5
w118 x PBac	Low	5	C	1.6:1	0	5	12	4	24/07/2021	25/07/2021	33	31/07/2021	1	6
PBac x w118	Low	5	Y	05:01	0	5	12	4	24/07/2021	25/07/2021	50	31/07/2021	2	6
PBac x w118	Low	5	S	01:05	0	5	12	3	23/07/2021	24/07/2021	28	10/08/2021	1	2
PBac x w118	Low	5	C	1.6:1	0	5	12	4	24/07/2021	25/07/2021	48	31/07/2021	1	12
PBac x PBac	Low	5	Y	05:01	0	5	12	4	24/07/2021	25/07/2021	27	01/08/2021	4	6
PBac x PBac	Low	5	S	01:05	0	5	12	4	24/07/2021	25/07/2021	23	11/08/2021	1	4
PBac x PBac	Low	5	C	1.6:1	0	5	12	4	24/07/2021	25/07/2021	25	01/08/2021	6	7
w118 x w118	Low	5	Y	05:01	30	5	12	4	24/07/2021	25/07/2021	20	31/07/2021	2	4
w118 x w118	Low	5	S	01:05	30	5	12	4	24/07/2021	25/07/2021	50	12/08/2021	1	1
w118 x w118	Low	5	C	1.6:1	30	5	12	4	24/07/2021	25/07/2021	7			0
w118 x PBac	Low	5	Y	05:01	30	5	12	4	24/07/2021	25/07/2021	45	31/07/2021	5	9
w118 x PBac	Low	5	S	01:05	30	5	12	4	24/07/2021	25/07/2021	18	06/08/2021	1	3
w118 x PBac	Low	5	C	1.6:1	30	5	12	4	24/07/2021	25/07/2021	24	31/07/2021	1	6
PBac x w118	Low	5	Y	05:01	30	5	12	4	24/07/2021	25/07/2021	25	31/07/2021	1	6
PBac x w118	Low	5	S	01:05	30	5	12	4	24/07/2021	25/07/2021	17	13/08/2021	1	5
PBac x w118	Low	5	C	1.6:1	30	5	12	4	24/07/2021	25/07/2021	29	31/07/2021	2	4
PBac x PBac	Low	5	Y	05:01	30	5	12	3	23/07/2021	24/07/2021	11	31/07/2021	2	3
PBac x PBac	Low	5	S	01:05	30	5	12	4	24/07/2021	25/07/2021	27	11/08/2021	1	5
PBac x PBac	Low	5	C	1.6:1	30	5	12	4	24/07/2021	25/07/2021	12	31/07/2021	1	4
w118 x w118	Low	5	Y	05:01	300	5	12	4	24/07/2021	25/07/2021	27	05/08/2021	1	1
w118 x w118	Low	5	S	01:05	300	5	12	4	24/07/2021	25/07/2021	28			0
w118 x w118	Low	5	C	1.6:1	300	5	12	4	24/07/2021	25/07/2021	27			0
w118 x PBac	Low	5	Y	05:01	300	5	12	4	24/07/2021	25/07/2021	37			2
w118 x PBac	Low	5	S	01:05	300	5	12	4	24/07/2021	25/07/2021	35			0
w118 x PBac	Low	5	C	1.6:1	300	5	12	4	24/07/2021	25/07/2021	30			0
PBac x w118	Low	5	Y	05:01	300	5	12	4	24/07/2021	25/07/2021	10			0
PBac x w118	Low	5	S	01:05	300	5	12	4	24/07/2021	25/07/2021	54			0
PBac x w118	Low	5	C	1.6:1	300	5	12	4	24/07/2021	25/07/2021	18			0
PBac x PBac	Low	5	Y	05:01	300	5	12	4	24/07/2021	25/07/2021	25			0
PBac x PBac	Low	5	S	01:05	300	5	12	4	24/07/2021	25/07/2021	13			0
PBac x PBac	Low	5	C	1.6:1	300	5	12	4	24/07/2021	25/07/2021	14			0
w118 x w118	High	30	Y	05:01	0	5	12	3	23/07/2021	24/07/2021	117	29/07/2021	6	20
w118 x w118	High	30	S	01:05	0	5	12	4	24/07/2021	25/07/2021	26	14/08/2021	1	1
w118 x w118	High	30	C	1.6:1	0	5	12	4	24/07/2021	25/07/2021	51	30/07/2021	1	10
w118 x PBac	High	30	Y	05:01	0	5	12	3	23/07/2021	24/07/2021	54	29/07/2021	1	7
w118 x PBac	High	30	S	01:05	0	5	12	4	24/07/2021	25/07/2021	75	10/08/2021	1	9
w118 x PBac	High	30	C	1.6:1	0	5	12	4	24/07/2021	25/07/2021	61	30/07/2021	1	6
PBac x w118	High	30	Y	05:01	0	5	12	4	24/07/2021	25/07/2021	59	31/07/2021	6	21
PBac x w118	High	30	S	01:05	0	5	12	4	24/07/2021	25/07/2021	47	11/08/2021	2	5
PBac x w118	High	30	C	1.6:1	0	5	12	4	24/07/2021	25/07/2021	48	31/07/2021	2	11
PBac x PBac	High	30	Y	05:01	0	5	12	4	24/07/2021	25/07/2021	57	31/07/2021	2	9
PBac x PBac	High	30	S	01:05	0	5	12	4	24/07/2021	25/07/2021	58	10/08/2021	1	8
PBac x PBac	High	30	C	1.6:1	0	5	12	4	24/07/2021	25/07/2021	45	01/08/2021	7	9
w118 x w118	High	30	Y	05:01	30	5	12	3	23/07/2021	24/07/2021	108	29/07/2021	6	13
w118 x w118	High	30	S	01:05	30	5	12	4	24/07/2021	25/07/2021	55	14/08/2021	1	2
w118 x w118	High	30	C	1.6:1	30	5	12	4	24/07/2021	25/07/2021	59	31/07/2021	8	22
w118 x PBac	High	30	Y	05:01	30	5	12	4	24/07/2021	25/07/2021	47	29/07/2021	5	14
w118 x PBac	High	30	S	01:05	30	5	12	4	24/07/2021	25/07/2021	58	10/08/2021	2	9
w118 x PBac	High	30	C	1.6:1	30	5	12	4	24/07/2021	25/07/2021	74	30/07/2021	1	7
PBac x w118	High	30	Y	05:01	30	5	12	4	24/07/2021	25/07/2021	47	31/07/2021	8	24
PBac x w118	High	30	S	01:05	30	5	12	3	23/07/2021	24/07/2021	87	10/08/2021	1	4
PBac x w118	High	30	C	1.6:1	30	5	12	4	24/07/2021	25/07/2021	77	31/07/2021	1	11
PBac x PBac	High	30	Y	05:01	30	5	12	4	24/07/2021	25/07/2021	46	31/07/2021	1	11
PBac x PBac	High	30	S	01:05	30	5	12	4	24/07/2021	25/07/2021	71	08/08/2021	1	9
PBac x PBac	High	30	C	1.6:1	30	5	12	4	24/07/2021	25/07/2021	83	01/08/2021	11	19
w118 x w118	High	30	Y	05:01	300	5	12	3	23/07/2021	24/07/2021	134	02/08/2021	3	5
w118 x w118	High	30	S	01:05	300	5	12	4	24/07/2021	25/07/2021	69			0
w118 x w118	High	30	C	1.6:1	300	5	12	4	24/07/2021	25/07/2021	46			0
w118 x PBac	High	30	Y	05:01	300	5	12	3	23/07/2021	24/07/2021	57	02/08/2021	1	4
w118 x PBac	High	30	S	01:05	300	5	12	4	24/07/2021	25/07/2021	38			0
w118 x PBac	High	30	C	1.6:1	300	5	12	4	24/07/2021	25/07/2021	51			0
PBac x w118	High	30	Y	05:01	300	5	12	4	24/07/2021	25/07/2021	86			0
PBac x w118	High	30	S	01:05	300	5	12	3	23/07/2021	24/07/2021	141			0
PBac x w118	High	30	C	1.6:1	300	5	12	4	24/07/2021	25/07/2021	74			0
PBac x PBac	High	30	Y	05:01	300	5	12	4	24/07/2021	25/07/2021	55			0
PBac x PBac	High	30	S	01:05	300	5	12	4	24/07/2021	25/07/2021	53			0
PBac x PBac	High	30	C	1.6:1	300	5	12	4	24/07/2021	25/07/2021	67			0
w118 x w118	Low	5	Y	05:01	0	6	123	5	25/07/2021	26/07/2021	29	01/08/2021	2	5
w118 x w118	Low	5	S	01:05	0	6	123	5	25/07/2021	26/07/2021	26	12/08/2021	2	5
w118 x w118	Low	5	C	1.6:1	0	6	123	5	25/07/2021	26/07/2021	52	01/08/2021	7	14
w118 x PBac	Low	5	Y	05:01	0	6	123	5	25/07/2021	26/07/2021	26	01/08/2021	2	5
w118 x PBac	Low	5	S	01:05	0	6	123	5	25/07/2021	26/07/2021	7	14/08/2021	1	2
w118 x PBac	Low	5	C	1.6:1	0	6	123	5	25/07/2021	26/07/2021	30	01/08/2021	1	3
PBac x w118	Low	5	Y	05:01	0	6	123	5	25/07/2021	26/07/2021	24	01/08/2021	1	4
PBac x w118	Low	5	S	01:05	0	6	123	5	25/07/2021	26/07/2021	21	11/08/2021	2	5
PBac x w118	Low	5	C	1.6:1	0	6	123	5	25/07/2021	26/07/2021	20	01/08/2021	2	8
PBac x PBac	Low	5	Y	05:01	0	6	123	5	25/07/2021	26/07/2021	17	01/08/2021	4	9
PBac x PBac	Low	5	S	01:05	0	6	123	5	25/07/2021	26/07/2021	30	13/08/2021	1	9
PBac x PBac	Low	5	C	1.6:1	0	6	123	5	25/07/2021	26/07/2021	20	01/08/2021	1	6
w118 x w118	Low	5	Y	05:01	30	6	123	5	25/07/2021	26/07/2021	41	01/08/2021	8	13
w118 x w118	Low	5	S	01:05	30	6	123	5	25/07/2021	26/07/2021	33	15/08/2021	2	2
w118 x w118	Low	5	C	1.6:1	30	6	123	5	25/07/2021	26/07/2021	29	01/08/2021	2	6
w118 x PBac	Low	5	Y	05:01	30	6	123	5	25/07/2021	26/07/2021	31	01/08/2021	8	16
w118 x PBac	Low	5	S	01:05	30	6	123	5	25/07/2021	26/07/2021	27			7
w118 x PBac	Low	5	C	1.6:1	30	6	123	5	25/07/2021	26/07/2021	10	02/08/2021	2	2
PBac x w118	Low	5	Y	05:01	30	6	123	5	25/07/2021	26/07/2021	40	01/08/2021	6	10
PBac x w118	Low	5	S	01:05	30	6	123	5	25/07/2021	26/07/2021	18	12/08/2021	1	4
PBac x w118	Low	5	C	1.6:1	30	6	123	5	25/07/2021	26/07/2021	48			16
PBac x PBac	Low	5	Y	05:01	30	6	123	5	25/07/2021	26/07/2021	20	01/08/2021	5	9
PBac x PBac	Low	5	S	01:05	30	6	123	5	25/07/2021	26/07/2021	31	12/08/2021	1	5
PBac x PBac	Low	5	C	1.6:1	30	6	123	5	25/07/2021	26/07/2021	36	01/08/2021	3	10
w118 x w118	Low	5	Y	05:01	300	6	123	5	25/07/2021	26/07/2021	49	05/08/2021	1	0
w118 x w118	Low	5	S	01:05	300	6	123	5	25/07/2021	26/07/2021	53			0
w118 x w118	Low	5	C	1.6:1	300	6	123	5	25/07/2021	26/07/2021	52			0
w118 x PBac	Low	5	Y	05:01	300	6	123	5	25/07/2021	26/07/2021	25	06/08/2021	1	2
w118 x PBac	Low	5	S	01:05	300	6	123	5	25/07/2021	26/07/2021	7			0
w118 x PBac	Low	5	C	1.6:1	300	6	123	5	25/07/2021	26/07/2021	14			0
PBac x w118	Low	5	Y	05:01	300	6	123	5	25/07/2021	26/07/2021	45	06/08/2021	2	4
PBac x w118	Low	5	S	01:05	300	6	123	5	25/07/2021	26/07/2021	36			0
PBac x w118	Low	5	C	1.6:1	300	6	123	5	25/07/2021	26/07/2021	26			0
PBac x PBac	Low	5	Y	05:01	300	6	123	5	25/07/2021	26/07/2021	23			0
PBac x PBac	Low	5	S	01:05	300	6	123	5	25/07/2021	26/07/2021	24			0
PBac x PBac	Low	5	C	1.6:1	300	6	123	5	25/07/2021	26/07/2021	25			0
w118 x w118	High	30	Y	05:01	0	6	123	5	25/07/2021	26/07/2021	89	01/08/2021	10	17
w118 x w118	High	30	S	01:05	0	6	123	5	25/07/2021	26/07/2021	94	13/08/2021	3	22
w118 x w118	High	30	C	1.6:1	0	6	123	5	25/07/2021	26/07/2021	108	01/08/2021	12	27
w118 x PBac	High	30	Y	05:01	0	6	123	5	25/07/2021	26/07/2021	85	01/08/2021	11	21
w118 x PBac	High	30	S	01:05	0	6	123	5	25/07/2021	26/07/2021	70	13/08/2021	1	13
w118 x PBac	High	30	C	1.6:1	0	6	123	5	25/07/2021	26/07/2021	71	01/08/2021	10	19
PBac x w118	High	30	Y	05:01	0	6	123	5	25/07/2021	26/07/2021	62	01/08/2021	2	7
PBac x w118	High	30	S	01:05	0	6	123	5	25/07/2021	26/07/2021	56	09/08/2021	1	11
PBac x w118	High	30	C	1.6:1	0	6	123	5	25/07/2021	26/07/2021	63	01/08/2021	8	18
PBac x PBac	High	30	Y	05:01	0	6	123	5	25/07/2021	26/07/2021	45	01/08/2021	8	13
PBac x PBac	High	30	S	01:05	0	6	123	5	25/07/2021	26/07/2021	42	12/08/2021	5	10
PBac x PBac	High	30	C	1.6:1	0	6	123	5	25/07/2021	26/07/2021	58	01/08/2021	3	14
w118 x w118	High	30	Y	05:01	30	6	123	5	25/07/2021	26/07/2021	107	01/08/2021	19	28
w118 x w118	High	30	S	01:05	30	6	123	5	25/07/2021	26/07/2021	118	12/08/2021	14	33
w118 x w118	High	30	C	1.6:1	30	6	123	5	25/07/2021	26/07/2021	107	01/08/2021	11	34
w118 x PBac	High	30	Y	05:01	30	6	123	5	25/07/2021	26/07/2021	58	01/08/2021	12	24
w118 x PBac	High	30	S	01:05	30	6	123	5	25/07/2021	26/07/2021	101	12/08/2021	11	32
w118 x PBac	High	30	C	1.6:1	30	6	123	5	25/07/2021	26/07/2021	62	01/08/2021	3	17
PBac x w118	High	30	Y	05:01	30	6	123	5	25/07/2021	26/07/2021	33	01/08/2021	1	11
PBac x w118	High	30	S	01:05	30	6	123	5	25/07/2021	26/07/2021	72	11/08/2021	1	17
PBac x w118	High	30	C	1.6:1	30	6	123	5	25/07/2021	26/07/2021	60	01/08/2021	3	11
PBac x PBac	High	30	Y	05:01	30	6	123	5	25/07/2021	26/07/2021	75	01/08/2021	8	17
PBac x PBac	High	30	S	01:05	30	6	123	5	25/07/2021	26/07/2021	39	12/08/2021	2	12
PBac x PBac	High	30	C	1.6:1	30	6	123	5	25/07/2021	26/07/2021	79	01/08/2021	9	24
w118 x w118	High	30	Y	05:01	300	6	123	5	25/07/2021	26/07/2021	109	04/08/2021	1	4
w118 x w118	High	30	S	01:05	300	6	123	5	25/07/2021	26/07/2021	78			0
w118 x w118	High	30	C	1.6:1	300	6	123	5	25/07/2021	26/07/2021	60			0
w118 x PBac	High	30	Y	05:01	300	6	123	5	25/07/2021	26/07/2021	77			2
w118 x PBac	High	30	S	01:05	300	6	123	5	25/07/2021	26/07/2021	40			0
w118 x PBac	High	30	C	1.6:1	300	6	123	5	25/07/2021	26/07/2021	65			0
PBac x w118	High	30	Y	05:01	300	6	123	5	25/07/2021	26/07/2021	73	06/08/2021	2	2
PBac x w118	High	30	S	01:05	300	6	123	5	25/07/2021	26/07/2021	125			0
PBac x w118	High	30	C	1.6:1	300	6	123	5	25/07/2021	26/07/2021	70			0
PBac x PBac	High	30	Y	05:01	300	6	123	5	25/07/2021	26/07/2021	65	06/08/2021	2	5
PBac x PBac	High	30	S	01:05	300	6	123	5	25/07/2021	26/07/2021	63			0
PBac x PBac	High	30	C	1.6:1	300	6	123	5	25/07/2021	26/07/2021	42			0
w118 x w118	Low	5	Y	05:01	0	7	123	5	25/07/2021	26/07/2021	33	01/08/2021	1	5
w118 x w118	Low	5	S	01:05	0	7	123	5	25/07/2021	26/07/2021	20	09/08/2021	1	3
w118 x w118	Low	5	C	1.6:1	0	7	123	5	25/07/2021	26/07/2021	22	02/08/2021	3	3
w118 x PBac	Low	5	Y	05:01	0	7	123	5	25/07/2021	26/07/2021	19	01/08/2021	4	6
w118 x PBac	Low	5	S	01:05	0	7	123	5	25/07/2021	26/07/2021	18	09/08/2021	1	6
w118 x PBac	Low	5	C	1.6:1	0	7	123	5	25/07/2021	26/07/2021	11	01/08/2021	1	1
PBac x w118	Low	5	Y	05:01	0	7	123	5	25/07/2021	26/07/2021	44	01/08/2021	6	11
PBac x w118	Low	5	S	01:05	0	7	123	5	25/07/2021	26/07/2021	41	10/08/2021	2	8
PBac x w118	Low	5	C	1.6:1	0	7	123	5	25/07/2021	26/07/2021	13	01/08/2021	1	6
PBac x PBac	Low	5	Y	05:01	0	7	123	5	25/07/2021	26/07/2021	35	01/08/2021	3	8
PBac x PBac	Low	5	S	01:05	0	7	123	5	25/07/2021	26/07/2021	45	12/08/2021	1	12
PBac x PBac	Low	5	C	1.6:1	0	7	123	5	25/07/2021	26/07/2021	39	01/08/2021	6	18
w118 x w118	Low	5	Y	05:01	30	7	123	5	25/07/2021	26/07/2021	13	01/08/2021	1	4
w118 x w118	Low	5	S	01:05	30	7	123	5	25/07/2021	26/07/2021	15	11/08/2021	1	2
w118 x w118	Low	5	C	1.6:1	30	7	123	5	25/07/2021	26/07/2021	18	01/08/2021	1	3
w118 x PBac	Low	5	Y	05:01	30	7	123	5	25/07/2021	26/07/2021	19	01/08/2021	3	5
w118 x PBac	Low	5	S	01:05	30	7	123	5	25/07/2021	26/07/2021	33	10/08/2021	1	9
w118 x PBac	Low	5	C	1.6:1	30	7	123	5	25/07/2021	26/07/2021	25	01/08/2021	5	8
PBac x w118	Low	5	Y	05:01	30	7	123	5	25/07/2021	26/07/2021	30	01/08/2021	2	5
PBac x w118	Low	5	S	01:05	30	7	123	5	25/07/2021	26/07/2021	35	12/08/2021	1	7
PBac x w118	Low	5	C	1.6:1	30	7	123	5	25/07/2021	26/07/2021	18	01/08/2021	1	4
PBac x PBac	Low	5	Y	05:01	30	7	123	5	25/07/2021	26/07/2021	51	01/08/2021	5	15
PBac x PBac	Low	5	S	01:05	30	7	123	5	25/07/2021	26/07/2021	53	12/08/2021	1	11
PBac x PBac	Low	5	C	1.6:1	30	7	123	5	25/07/2021	26/07/2021	51	01/08/2021	10	17
w118 x w118	Low	5	Y	05:01	300	7	123	5	25/07/2021	26/07/2021	26			0
w118 x w118	Low	5	S	01:05	300	7	123	5	25/07/2021	26/07/2021	28			0
w118 x w118	Low	5	C	1.6:1	300	7	123	5	25/07/2021	26/07/2021	25			0
w118 x PBac	Low	5	Y	05:01	300	7	123	5	25/07/2021	26/07/2021	13	06/08/2021	1	1
w118 x PBac	Low	5	S	01:05	300	7	123	5	25/07/2021	26/07/2021	7			0
w118 x PBac	Low	5	C	1.6:1	300	7	123	5	25/07/2021	26/07/2021	41			0
PBac x w118	Low	5	Y	05:01	300	7	123	5	25/07/2021	26/07/2021	30			0
PBac x w118	Low	5	S	01:05	300	7	123	5	25/07/2021	26/07/2021	19			0
PBac x w118	Low	5	C	1.6:1	300	7	123	5	25/07/2021	26/07/2021	35			0
PBac x PBac	Low	5	Y	05:01	300	7	123	5	25/07/2021	26/07/2021	46	06/08/2021	4	5
PBac x PBac	Low	5	S	01:05	300	7	123	5	25/07/2021	26/07/2021	13			0
PBac x PBac	Low	5	C	1.6:1	300	7	123	5	25/07/2021	26/07/2021	31			0
w118 x w118	High	30	Y	05:01	0	7	123	5	25/07/2021	26/07/2021	79	01/08/2021	11	16
w118 x w118	High	30	S	01:05	0	7	123	5	25/07/2021	26/07/2021	58	12/08/2021	3	9
w118 x w118	High	30	C	1.6:1	0	7	123	5	25/07/2021	26/07/2021	71	01/08/2021	4	12
w118 x PBac	High	30	Y	05:01	0	7	123	5	25/07/2021	26/07/2021	67	01/08/2021	12	14
w118 x PBac	High	30	S	01:05	0	7	123	5	25/07/2021	26/07/2021	57	09/08/2021	1	12
w118 x PBac	High	30	C	1.6:1	0	7	123	5	25/07/2021	26/07/2021	57	01/08/2021	9	16
PBac x w118	High	30	Y	05:01	0	7	123	5	25/07/2021	26/07/2021	52	01/08/2021	9	14
PBac x w118	High	30	S	01:05	0	7	123	5	25/07/2021	26/07/2021	30	12/08/2021	3	7
PBac x w118	High	30	C	1.6:1	0	7	123	5	25/07/2021	26/07/2021	54	01/08/2021	8	20
PBac x PBac	High	30	Y	05:01	0	7	123	5	25/07/2021	26/07/2021	59	01/08/2021	6	19
PBac x PBac	High	30	S	01:05	0	7	123	5	25/07/2021	26/07/2021	60	10/08/2021	1	14
PBac x PBac	High	30	C	1.6:1	0	7	123	5	25/07/2021	26/07/2021	46	01/08/2021	7	17
w118 x w118	High	30	Y	05:01	30	7	123	5	25/07/2021	26/07/2021	48	01/08/2021	6	10
w118 x w118	High	30	S	01:05	30	7	123	5	25/07/2021	26/07/2021	62	12/08/2021	4	13
w118 x w118	High	30	C	1.6:1	30	7	123	5	25/07/2021	26/07/2021	45	01/08/2021	1	9
w118 x PBac	High	30	Y	05:01	30	7	123	5	25/07/2021	26/07/2021	41	01/08/2021	9	12
w118 x PBac	High	30	S	01:05	30	7	123	5	25/07/2021	26/07/2021	63	15/08/2021	1	6
w118 x PBac	High	30	C	1.6:1	30	7	123	5	25/07/2021	26/07/2021	77	01/08/2021	7	18
PBac x w118	High	30	Y	05:01	30	7	123	5	25/07/2021	26/07/2021	37	01/08/2021	4	9
PBac x w118	High	30	S	01:05	30	7	123	5	25/07/2021	26/07/2021	34	11/08/2021	1	6
PBac x w118	High	30	C	1.6:1	30	7	123	5	25/07/2021	26/07/2021	81	01/08/2021	11	26
PBac x PBac	High	30	Y	05:01	30	7	123	5	25/07/2021	26/07/2021	58	01/08/2021	17	26
PBac x PBac	High	30	S	01:05	30	7	123	5	25/07/2021	26/07/2021	35	16/08/2021	4	7
PBac x PBac	High	30	C	1.6:1	30	7	123	5	25/07/2021	26/07/2021	72	01/08/2021	13	32
w118 x w118	High	30	Y	05:01	300	7	123	5	25/07/2021	26/07/2021	55	04/08/2021	1	1
w118 x w118	High	30	S	01:05	300	7	123	5	25/07/2021	26/07/2021	46			0
w118 x w118	High	30	C	1.6:1	300	7	123	5	25/07/2021	26/07/2021	78			0
w118 x PBac	High	30	Y	05:01	300	7	123	5	25/07/2021	26/07/2021	48	05/08/2021	1	2
w118 x PBac	High	30	S	01:05	300	7	123	5	25/07/2021	26/07/2021	56			0
w118 x PBac	High	30	C	1.6:1	300	7	123	5	25/07/2021	26/07/2021	63			0
PBac x w118	High	30	Y	05:01	300	7	123	5	25/07/2021	26/07/2021	65	11/08/2021	1	1
PBac x w118	High	30	S	01:05	300	7	123	5	25/07/2021	26/07/2021	23			0
PBac x w118	High	30	C	1.6:1	300	7	123	5	25/07/2021	26/07/2021	103			0
PBac x PBac	High	30	Y	05:01	300	7	123	5	25/07/2021	26/07/2021	53	06/08/2021	1	2
PBac x PBac	High	30	S	01:05	300	7	123	5	25/07/2021	26/07/2021	81			0
PBac x PBac	High	30	C	1.6:1	300	7	123	5	25/07/2021	26/07/2021	66			0
