# Supplementary material for: Uric acid metabolism modulates diet-dependent responses to intraspecific competition in Drosophila larvae
Source: iScience. 2022 Nov 15;25(12):105598. doi: 10.1016/j.isci.2022.105598 (PMC9706702; doi:10.1016/j.isci.2022.105598)
Supplement: Data S3. Pupal height, related to Figure 3 [file mmc4.csv]

Parental	Crowding	Diet	Urea_conc_mM	replicate_ID	pID	pheight	frozen
maternal	Low	C	0	2	1	0.1	04/08/2021
maternal	Low	C	0	2	2	1.4	04/08/2021
maternal	Low	C	0	3	1	0.4	06/08/2021
maternal	Low	C	0	4	1	0.8	07/08/2021
maternal	Low	C	0	4	2	0.3	07/08/2021
maternal	Low	C	0	4	3	1.1	07/08/2021
maternal	Low	C	0	4	4	1.4	07/08/2021
maternal	Low	C	0	4	5	0.7	07/08/2021
maternal	Low	C	0	4	6	0.9	07/08/2021
maternal	Low	C	0	5	1	2.3	05/08/2021
maternal	Low	C	0	5	2	0.4	05/08/2021
maternal	Low	C	0	5	3	1.5	05/08/2021
maternal	Low	C	0	6	1	0.1	09/08/2021
maternal	Low	C	0	6	2	1.3	09/08/2021
maternal	Low	C	0	6	3	0.4	09/08/2021
maternal	Low	C	0	7	1	3.5	09/08/2021
maternal	Low	C	30	1	1	1.8	04/08/2021
maternal	Low	C	30	2	1	1.2	04/08/2021
maternal	Low	C	30	3	1	0.3	06/08/2021
maternal	Low	C	30	3	2	1.2	06/08/2021
maternal	Low	C	30	3	3	2.7	06/08/2021
maternal	Low	C	30	3	4	0.4	06/08/2021
maternal	Low	C	30	5	1	0.4	07/08/2021
maternal	Low	C	30	5	2	1	07/08/2021
maternal	Low	C	30	4	1	4.4	05/08/2021
maternal	Low	C	30	4	2	7.4	05/08/2021
maternal	Low	C	30	4	3	7.2	05/08/2021
maternal	Low	C	30	4	4	7.1	05/08/2021
maternal	Low	C	30	4	5	7.2	05/08/2021
maternal	Low	C	30	4	6	7.4	05/08/2021
maternal	Low	C	30	4	7	7.3	05/08/2021
maternal	Low	C	30	4	8	7.1	05/08/2021
maternal	Low	C	30	4	9	7.4	05/08/2021
maternal	Low	C	30	4	10	7.3	05/08/2021
maternal	Low	C	30	6	1	0.2	09/08/2021
maternal	Low	C	30	6	2	0.3	09/08/2021
maternal	Low	C	30	7	1	1	09/08/2021
maternal	Low	C	30	7	2	2.4	09/08/2021
maternal	Low	C	30	7	3	1.9	09/08/2021
maternal	Low	C	30	7	4	1.6	09/08/2021
maternal	Low	C	30	7	5	2.2	09/08/2021
maternal	Low	C	30	7	6	3.2	09/08/2021
maternal	Low	C	30	7	7	3	09/08/2021
maternal	Low	S	0	1	NA	NA	NA
maternal	Low	S	0	2	NA	NA	NA
maternal	Low	S	0	3	1	2.6	19/08/2021
maternal	Low	S	0	3	2	1.6	19/08/2021
maternal	Low	S	0	3	3	2.6	19/08/2021
maternal	Low	S	0	3	4	1.4	19/08/2021
maternal	Low	S	0	3	5	3	19/08/2021
maternal	Low	S	0	3	6	2.6	19/08/2021
maternal	Low	S	0	3	7	0.8	19/08/2021
maternal	Low	S	0	3	8	2.6	19/08/2021
maternal	Low	S	0	4	1	1	19/08/2021
maternal	Low	S	0	4	2	1.5	19/08/2021
maternal	Low	S	0	4	3	1.1	19/08/2021
maternal	Low	S	0	4	4	1.3	19/08/2021
maternal	Low	S	0	4	5	1.9	19/08/2021
maternal	Low	S	0	5	NA	NA	NA
maternal	Low	S	0	6	NA	NA	NA
maternal	Low	S	0	7	1	5	20/08/2021
maternal	Low	S	0	7	2	4	20/08/2021
maternal	Low	S	0	7	3	4.7	20/08/2021
maternal	Low	S	0	7	4	2.2	20/08/2021
maternal	Low	S	0	7	5	1.8	20/08/2021
maternal	Low	S	30	1	NA	NA	NA
maternal	Low	S	30	2	1	0.6	15/08/2021
maternal	Low	S	30	3	1	1	17/08/2021
maternal	Low	S	30	3	2	2	17/08/2021
maternal	Low	S	30	3	3	0.5	17/08/2021
maternal	Low	S	30	3	4	1	17/08/2021
maternal	Low	S	30	3	5	1.7	17/08/2021
maternal	Low	S	30	4	1	1.8	13/08/2021
maternal	Low	S	30	5	1	1.5	20/08/2021
maternal	Low	S	30	5	2	0.5	20/08/2021
maternal	Low	S	30	6	1	1.6	22/08/2021
maternal	Low	S	30	6	2	1.3	22/08/2021
maternal	Low	S	30	6	3	0.5	22/08/2021
maternal	Low	S	30	6	4	2.9	22/08/2021
maternal	Low	S	30	6	5	5.4	22/08/2021
maternal	Low	S	30	6	6	1.9	22/08/2021
maternal	Low	S	30	7	1	0.7	17/08/2021
maternal	Low	S	30	7	2	3	17/08/2021
maternal	Low	S	30	7	3	2.3	17/08/2021
maternal	Low	S	30	7	4	2.7	17/08/2021
maternal	Low	S	30	7	5	2.3	17/08/2021
maternal	Low	S	30	7	6	1	17/08/2021
maternal	Low	S	30	7	7	1.6	17/08/2021
maternal	Low	S	30	7	8	1.3	17/08/2021
maternal	Low	S	30	7	9	2.1	17/08/2021
maternal	Low	Y	0	1	1	0.1	04/08/2021
maternal	Low	Y	0	1	2	0.9	04/08/2021
maternal	Low	Y	0	1	3	1	04/08/2021
maternal	Low	Y	0	1	4	0.5	04/08/2021
maternal	Low	Y	0	2	1	0.5	04/08/2021
maternal	Low	Y	0	3	1	0.5	05/08/2021
maternal	Low	Y	0	5	1	1	07/08/2021
maternal	Low	Y	0	5	2	0.9	07/08/2021
maternal	Low	Y	0	5	3	0.9	07/08/2021
maternal	Low	Y	0	5	4	0.4	07/08/2021
maternal	Low	Y	0	5	5	1.1	07/08/2021
maternal	Low	Y	0	4	1	4.6	06/08/2021
maternal	Low	Y	0	4	2	2.6	06/08/2021
maternal	Low	Y	0	4	3	2.7	06/08/2021
maternal	Low	Y	0	4	4	2.8	06/08/2021
maternal	Low	Y	0	4	5	1.5	06/08/2021
maternal	Low	Y	0	4	6	0.4	06/08/2021
maternal	Low	Y	0	4	7	3.9	06/08/2021
maternal	Low	Y	0	4	8	2.1	06/08/2021
maternal	Low	Y	0	4	9	3.1	06/08/2021
maternal	Low	Y	0	4	10	3.9	06/08/2021
maternal	Low	Y	0	4	11	2	06/08/2021
maternal	Low	Y	0	4	12	1.2	06/08/2021
maternal	Low	Y	0	6	1	0.2	09/08/2021
maternal	Low	Y	0	6	2	2.3	09/08/2021
maternal	Low	Y	0	6	3	0.3	09/08/2021
maternal	Low	Y	0	6	4	1.6	09/08/2021
maternal	Low	Y	0	6	5	2.4	09/08/2021
maternal	Low	Y	0	7	1	2.2	09/08/2021
maternal	Low	Y	0	7	2	2.6	09/08/2021
maternal	Low	Y	0	7	3	1.6	09/08/2021
maternal	Low	Y	0	7	4	1.9	09/08/2021
maternal	Low	Y	0	7	5	0.9	09/08/2021
maternal	Low	Y	0	7	6	2.9	09/08/2021
maternal	Low	Y	30	1	1	0.3	04/08/2021
maternal	Low	Y	30	2	1	0.3	04/08/2021
maternal	Low	Y	30	2	2	0.7	04/08/2021
maternal	Low	Y	30	4	1	1.8	07/08/2021
maternal	Low	Y	30	4	2	1.2	07/08/2021
maternal	Low	Y	30	4	3	2.6	07/08/2021
maternal	Low	Y	30	4	4	1	07/08/2021
maternal	Low	Y	30	4	5	2.8	07/08/2021
maternal	Low	Y	30	4	6	2.7	07/08/2021
maternal	Low	Y	30	4	7	2	07/08/2021
maternal	Low	Y	30	4	8	2.5	07/08/2021
maternal	Low	Y	30	4	9	1.8	07/08/2021
maternal	Low	Y	30	6	1	1.2	09/08/2021
maternal	Low	Y	30	6	2	2.6	09/08/2021
maternal	Low	Y	30	6	3	4.5	09/08/2021
maternal	Low	Y	30	6	4	3.8	09/08/2021
maternal	Low	Y	30	6	5	5.3	09/08/2021
maternal	Low	Y	30	6	6	2.4	09/08/2021
maternal	Low	Y	30	6	7	2.2	09/08/2021
maternal	Low	Y	30	6	8	1.6	09/08/2021
maternal	Low	Y	30	6	9	1.7	09/08/2021
maternal	Low	Y	30	6	10	1.7	09/08/2021
maternal	Low	Y	30	6	11	2.6	09/08/2021
maternal	Low	Y	30	6	12	2.1	09/08/2021
maternal	Low	Y	30	6	13	1.8	09/08/2021
maternal	Low	Y	30	6	14	1.9	09/08/2021
maternal	Low	Y	30	6	15	1.8	09/08/2021
maternal	Low	Y	30	6	16	0.1	09/08/2021
maternal	Low	Y	30	7	1	6.9	09/08/2021
maternal	Low	Y	30	7	2	7.1	09/08/2021
maternal	Low	Y	30	7	3	3.9	09/08/2021
maternal	Low	Y	30	7	4	4	09/08/2021
maternal	Low	Y	30	7	5	4.7	09/08/2021
maternal	High	C	0	1	1	1.3	04/08/2021
maternal	High	C	0	1	2	1.5	04/08/2021
maternal	High	C	0	1	3	3.4	04/08/2021
maternal	High	C	0	1	4	3.5	04/08/2021
maternal	High	C	0	1	5	2	04/08/2021
maternal	High	C	0	1	6	2.8	04/08/2021
maternal	High	C	0	1	7	1.2	04/08/2021
maternal	High	C	0	1	8	1.8	04/08/2021
maternal	High	C	0	1	9	2.6	04/08/2021
maternal	High	C	0	1	10	1.4	04/08/2021
maternal	High	C	0	1	11	3.2	04/08/2021
maternal	High	C	0	1	12	2	04/08/2021
maternal	High	C	0	2	1	2.3	04/08/2021
maternal	High	C	0	2	2	1.9	04/08/2021
maternal	High	C	0	2	3	0.7	04/08/2021
maternal	High	C	0	2	4	0.5	04/08/2021
maternal	High	C	0	3	1	1.4	05/08/2021
maternal	High	C	0	3	2	1.3	05/08/2021
maternal	High	C	0	3	3	0.6	05/08/2021
maternal	High	C	0	3	4	1	05/08/2021
maternal	High	C	0	3	5	1.5	05/08/2021
maternal	High	C	0	3	6	3.1	05/08/2021
maternal	High	C	0	3	7	2.2	05/08/2021
maternal	High	C	0	5	1	1	07/08/2021
maternal	High	C	0	5	2	2.4	07/08/2021
maternal	High	C	0	5	3	2.5	07/08/2021
maternal	High	C	0	5	4	2.9	07/08/2021
maternal	High	C	0	5	5	3	07/08/2021
maternal	High	C	0	4	1	3	06/08/2021
maternal	High	C	0	4	2	1.6	06/08/2021
maternal	High	C	0	4	3	3	06/08/2021
maternal	High	C	0	4	4	2.6	06/08/2021
maternal	High	C	0	4	5	1.8	06/08/2021
maternal	High	C	0	4	6	2.7	06/08/2021
maternal	High	C	0	4	7	2.2	06/08/2021
maternal	High	C	0	4	8	2.1	06/08/2021
maternal	High	C	0	4	9	1.3	06/08/2021
maternal	High	C	0	4	10	2.3	06/08/2021
maternal	High	C	0	4	11	2.1	06/08/2021
maternal	High	C	0	4	12	1.2	06/08/2021
maternal	High	C	0	4	13	2.5	06/08/2021
maternal	High	C	0	4	14	0.3	06/08/2021
maternal	High	C	0	4	15	2	06/08/2021
maternal	High	C	0	4	16	4	06/08/2021
maternal	High	C	0	4	17	3.3	06/08/2021
maternal	High	C	0	4	18	2	06/08/2021
maternal	High	C	0	4	19	2.5	06/08/2021
maternal	High	C	0	4	20	1.4	06/08/2021
maternal	High	C	0	6	1	2.4	09/08/2021
maternal	High	C	0	6	2	2.5	09/08/2021
maternal	High	C	0	6	3	0.4	09/08/2021
maternal	High	C	0	6	4	1.8	09/08/2021
maternal	High	C	0	6	5	2.9	09/08/2021
maternal	High	C	0	6	6	3.2	09/08/2021
maternal	High	C	0	6	7	3.1	09/08/2021
maternal	High	C	0	6	8	2.6	09/08/2021
maternal	High	C	0	6	9	0.7	09/08/2021
maternal	High	C	0	6	10	1.8	09/08/2021
maternal	High	C	0	6	11	4.5	09/08/2021
maternal	High	C	0	6	12	2.4	09/08/2021
maternal	High	C	0	6	13	2.1	09/08/2021
maternal	High	C	0	6	14	3.1	09/08/2021
maternal	High	C	0	6	15	2.5	09/08/2021
maternal	High	C	0	6	16	1	09/08/2021
maternal	High	C	0	6	17	1.4	09/08/2021
maternal	High	C	0	6	18	2.1	09/08/2021
maternal	High	C	0	6	19	1	09/08/2021
maternal	High	C	0	6	20	1.4	09/08/2021
maternal	High	C	0	7	1	2	09/08/2021
maternal	High	C	0	7	2	2.1	09/08/2021
maternal	High	C	0	7	3	2.2	09/08/2021
maternal	High	C	0	7	4	2.3	09/08/2021
maternal	High	C	0	7	5	1.4	09/08/2021
maternal	High	C	0	7	6	2	09/08/2021
maternal	High	C	0	7	7	1.3	09/08/2021
maternal	High	C	0	7	8	1.3	09/08/2021
maternal	High	C	0	7	9	5.7	09/08/2021
maternal	High	C	0	7	10	2.3	09/08/2021
maternal	High	C	0	7	11	2.4	09/08/2021
maternal	High	C	0	7	12	2.7	09/08/2021
maternal	High	C	0	7	13	0.9	09/08/2021
maternal	High	C	0	7	14	0.7	09/08/2021
maternal	High	C	0	7	15	2.1	09/08/2021
maternal	High	C	30	1	1	2.8	04/08/2021
maternal	High	C	30	2	1	1.3	04/08/2021
maternal	High	C	30	2	2	1.4	04/08/2021
maternal	High	C	30	2	3	0.1	04/08/2021
maternal	High	C	30	2	4	2.3	04/08/2021
maternal	High	C	30	3	1	0.7	05/08/2021
maternal	High	C	30	3	2	1.2	05/08/2021
maternal	High	C	30	3	3	0.3	05/08/2021
maternal	High	C	30	3	4	1.6	05/08/2021
maternal	High	C	30	3	5	1.9	05/08/2021
maternal	High	C	30	5	1	0.2	07/08/2021
maternal	High	C	30	5	2	3.1	07/08/2021
maternal	High	C	30	5	3	2.4	07/08/2021
maternal	High	C	30	5	4	0.6	07/08/2021
maternal	High	C	30	5	5	2.6	07/08/2021
maternal	High	C	30	5	6	0.9	07/08/2021
maternal	High	C	30	4	1	2.3	06/08/2021
maternal	High	C	30	4	2	1.2	06/08/2021
maternal	High	C	30	4	3	5.3	06/08/2021
maternal	High	C	30	4	4	1.8	06/08/2021
maternal	High	C	30	4	5	2.4	06/08/2021
maternal	High	C	30	4	6	2.3	06/08/2021
maternal	High	C	30	4	7	0.8	06/08/2021
maternal	High	C	30	6	1	2	09/08/2021
maternal	High	C	30	6	2	2.9	09/08/2021
maternal	High	C	30	6	3	2.7	09/08/2021
maternal	High	C	30	6	4	2.8	09/08/2021
maternal	High	C	30	6	5	3.6	09/08/2021
maternal	High	C	30	6	6	2.1	09/08/2021
maternal	High	C	30	6	7	2.2	09/08/2021
maternal	High	C	30	6	8	2.4	09/08/2021
maternal	High	C	30	6	9	2.5	09/08/2021
maternal	High	C	30	6	10	1.2	09/08/2021
maternal	High	C	30	6	11	1.8	09/08/2021
maternal	High	C	30	6	12	1	09/08/2021
maternal	High	C	30	6	13	1.5	09/08/2021
maternal	High	C	30	6	14	1.2	09/08/2021
maternal	High	C	30	6	15	2.1	09/08/2021
maternal	High	C	30	6	16	2.4	09/08/2021
maternal	High	C	30	7	1	3.2	09/08/2021
maternal	High	C	30	7	2	3.1	09/08/2021
maternal	High	C	30	7	3	2.2	09/08/2021
maternal	High	C	30	7	4	2.9	09/08/2021
maternal	High	C	30	7	5	3.3	09/08/2021
maternal	High	C	30	7	6	3.4	09/08/2021
maternal	High	C	30	7	7	1.7	09/08/2021
maternal	High	C	30	7	8	2.4	09/08/2021
maternal	High	C	30	7	9	2.3	09/08/2021
maternal	High	C	30	7	10	1.8	09/08/2021
maternal	High	C	30	7	11	2.8	09/08/2021
maternal	High	C	30	7	12	2.7	09/08/2021
maternal	High	C	30	7	13	3.3	09/08/2021
maternal	High	C	30	7	14	5	09/08/2021
maternal	High	C	30	7	15	2.1	09/08/2021
maternal	High	C	30	7	16	2.6	09/08/2021
maternal	High	C	30	7	17	2.5	09/08/2021
maternal	High	C	30	7	18	2.7	09/08/2021
maternal	High	S	0	1	1	0.1	13/08/2021
maternal	High	S	0	1	2	0.6	13/08/2021
maternal	High	S	0	1	3	1.9	13/08/2021
maternal	High	S	0	1	4	2.7	13/08/2021
maternal	High	S	0	2	1	0.9	15/08/2021
maternal	High	S	0	2	2	0.8	15/08/2021
maternal	High	S	0	3	1	0.2	17/08/2021
maternal	High	S	0	3	2	0.9	17/08/2021
maternal	High	S	0	3	3	1.6	17/08/2021
maternal	High	S	0	3	4	1	17/08/2021
maternal	High	S	0	3	5	1	17/08/2021
maternal	High	S	0	4	1	0.5	19/08/2021
maternal	High	S	0	4	2	0.6	19/08/2021
maternal	High	S	0	4	3	0.8	19/08/2021
maternal	High	S	0	4	4	1.8	19/08/2021
maternal	High	S	0	4	5	1.1	19/08/2021
maternal	High	S	0	4	6	1.2	19/08/2021
maternal	High	S	0	4	7	1.8	19/08/2021
maternal	High	S	0	4	8	2.4	19/08/2021
maternal	High	S	0	4	9	2.6	19/08/2021
maternal	High	S	0	5	NA	NA	NA
maternal	High	S	0	6	NA	NA	NA
maternal	High	S	0	7	1	6.1	20/08/2021
maternal	High	S	0	7	2	2.4	20/08/2021
maternal	High	S	0	7	3	1.1	20/08/2021
maternal	High	S	0	7	4	2.5	20/08/2021
maternal	High	S	0	7	5	1	20/08/2021
maternal	High	S	0	7	6	1.5	20/08/2021
maternal	High	S	0	7	7	2.7	20/08/2021
maternal	High	S	0	7	8	2.6	20/08/2021
maternal	High	S	0	7	9	1.9	20/08/2021
maternal	High	S	0	7	10	1.8	20/08/2021
maternal	High	S	0	7	11	3.7	20/08/2021
maternal	High	S	30	1	1	0.2	13/08/2021
maternal	High	S	30	1	2	0.6	13/08/2021
maternal	High	S	30	1	3	0.1	13/08/2021
maternal	High	S	30	2	1	0.9	15/08/2021
maternal	High	S	30	2	2	0.8	15/08/2021
maternal	High	S	30	3	1	0.2	19/08/2021
maternal	High	S	30	3	2	0.1	19/08/2021
maternal	High	S	30	3	3	2.3	19/08/2021
maternal	High	S	30	3	4	3.5	19/08/2021
maternal	High	S	30	3	5	1	19/08/2021
maternal	High	S	30	3	6	1.3	19/08/2021
maternal	High	S	30	3	7	2.5	19/08/2021
maternal	High	S	30	3	8	2.7	19/08/2021
maternal	High	S	30	3	9	2.7	19/08/2021
maternal	High	S	30	4	1	3.4	20/08/2021
maternal	High	S	30	4	2	4.1	20/08/2021
maternal	High	S	30	4	3	4.6	20/08/2021
maternal	High	S	30	4	4	4.9	20/08/2021
maternal	High	S	30	4	5	1.2	20/08/2021
maternal	High	S	30	4	6	2.8	20/08/2021
maternal	High	S	30	4	7	3.3	20/08/2021
maternal	High	S	30	5	1	2.6	20/08/2021
maternal	High	S	30	5	2	0.3	20/08/2021
maternal	High	S	30	5	3	0.6	20/08/2021
maternal	High	S	30	5	4	0.5	20/08/2021
maternal	High	S	30	5	5	1.4	20/08/2021
maternal	High	S	30	5	6	0.4	20/08/2021
maternal	High	S	30	5	7	0.3	20/08/2021
maternal	High	S	30	5	8	3.6	20/08/2021
maternal	High	S	30	5	9	2.7	20/08/2021
maternal	High	S	30	6	1	2.4	20/08/2021
maternal	High	S	30	6	2	3	20/08/2021
maternal	High	S	30	6	3	2.4	20/08/2021
maternal	High	S	30	6	4	2.3	20/08/2021
maternal	High	S	30	6	5	2.2	20/08/2021
maternal	High	S	30	6	6	3	20/08/2021
maternal	High	S	30	6	7	3.1	20/08/2021
maternal	High	S	30	6	8	2.5	20/08/2021
maternal	High	S	30	6	9	1.5	20/08/2021
maternal	High	S	30	6	10	3.2	20/08/2021
maternal	High	S	30	6	11	2.8	20/08/2021
maternal	High	S	30	6	12	2.3	20/08/2021
maternal	High	S	30	6	13	0.9	20/08/2021
maternal	High	S	30	6	14	4.6	20/08/2021
maternal	High	S	30	6	15	1.4	20/08/2021
maternal	High	S	30	6	16	1.5	20/08/2021
maternal	High	S	30	6	17	3.1	20/08/2021
maternal	High	S	30	6	18	0.9	20/08/2021
maternal	High	S	30	6	19	1.5	20/08/2021
maternal	High	S	30	6	20	2.4	20/08/2021
maternal	High	S	30	6	21	1.5	20/08/2021
maternal	High	S	30	6	22	2.5	20/08/2021
maternal	High	S	30	6	23	2.6	20/08/2021
maternal	High	S	30	6	24	2.7	20/08/2021
maternal	High	S	30	6	25	2.8	20/08/2021
maternal	High	S	30	6	26	2.4	20/08/2021
maternal	High	S	30	6	27	1.4	20/08/2021
maternal	High	S	30	6	28	1.2	20/08/2021
maternal	High	S	30	6	29	1.2	20/08/2021
maternal	High	S	30	6	30	1.1	20/08/2021
maternal	High	S	30	7	NA	NA	NA
maternal	High	Y	0	1	1	0.1	04/08/2021
maternal	High	Y	0	1	2	0.3	04/08/2021
maternal	High	Y	0	1	3	1.7	04/08/2021
maternal	High	Y	0	1	4	0	04/08/2021
maternal	High	Y	0	2	1	1.6	04/08/2021
maternal	High	Y	0	2	2	0.1	04/08/2021
maternal	High	Y	0	2	3	4.5	04/08/2021
maternal	High	Y	0	2	4	1.5	04/08/2021
maternal	High	Y	0	2	5	2.2	04/08/2021
maternal	High	Y	0	2	6	2.1	04/08/2021
maternal	High	Y	0	2	7	2.3	04/08/2021
maternal	High	Y	0	3	1	1.9	05/08/2021
maternal	High	Y	0	3	2	2.3	05/08/2021
maternal	High	Y	0	3	3	0.9	05/08/2021
maternal	High	Y	0	3	4	2.4	05/08/2021
maternal	High	Y	0	3	5	1.7	05/08/2021
maternal	High	Y	0	3	6	1.2	05/08/2021
maternal	High	Y	0	3	7	1.8	05/08/2021
maternal	High	Y	0	3	8	2	05/08/2021
maternal	High	Y	0	3	9	3.3	05/08/2021
maternal	High	Y	0	3	10	2.1	05/08/2021
maternal	High	Y	0	3	11	2.1	05/08/2021
maternal	High	Y	0	3	12	3.1	05/08/2021
maternal	High	Y	0	3	13	1.6	05/08/2021
maternal	High	Y	0	3	14	3.5	05/08/2021
maternal	High	Y	0	3	15	3.3	05/08/2021
maternal	High	Y	0	3	16	3.5	05/08/2021
maternal	High	Y	0	3	17	3.7	05/08/2021
maternal	High	Y	0	3	18	2.4	05/08/2021
maternal	High	Y	0	3	19	0.8	05/08/2021
maternal	High	Y	0	3	20	5.2	05/08/2021
maternal	High	Y	0	3	1	2.9	05/08/2021
maternal	High	Y	0	3	2	3.7	05/08/2021
maternal	High	Y	0	3	3	1.6	05/08/2021
maternal	High	Y	0	3	4	2.3	05/08/2021
maternal	High	Y	0	3	5	2.4	05/08/2021
maternal	High	Y	0	3	6	2.8	05/08/2021
maternal	High	Y	0	3	7	3	05/08/2021
maternal	High	Y	0	3	8	3.7	05/08/2021
maternal	High	Y	0	3	9	2.5	05/08/2021
maternal	High	Y	0	3	10	0.5	05/08/2021
maternal	High	Y	0	3	11	1.7	05/08/2021
maternal	High	Y	0	3	12	2.8	05/08/2021
maternal	High	Y	0	3	13	2.3	05/08/2021
maternal	High	Y	0	3	14	3.4	05/08/2021
maternal	High	Y	0	3	15	2.6	05/08/2021
maternal	High	Y	0	3	16	2.7	05/08/2021
maternal	High	Y	0	3	17	2.8	05/08/2021
maternal	High	Y	0	3	18	3.5	05/08/2021
maternal	High	Y	0	3	19	4.5	05/08/2021
maternal	High	Y	0	3	20	2.1	05/08/2021
maternal	High	Y	0	3	21	2.6	05/08/2021
maternal	High	Y	0	3	22	2.8	05/08/2021
maternal	High	Y	0	3	23	3	05/08/2021
maternal	High	Y	0	3	24	3.2	05/08/2021
maternal	High	Y	0	3	25	3	05/08/2021
maternal	High	Y	0	3	26	3.7	05/08/2021
maternal	High	Y	0	4	1	2.1	05/08/2021
maternal	High	Y	0	4	2	1.3	05/08/2021
maternal	High	Y	0	4	3	1.7	05/08/2021
maternal	High	Y	0	4	4	1.8	05/08/2021
maternal	High	Y	0	4	5	2.4	05/08/2021
maternal	High	Y	0	4	6	3.8	05/08/2021
maternal	High	Y	0	4	7	2.3	05/08/2021
maternal	High	Y	0	4	8	2.5	05/08/2021
maternal	High	Y	0	4	9	2.4	05/08/2021
maternal	High	Y	0	4	10	4.1	05/08/2021
maternal	High	Y	0	4	11	0.2	05/08/2021
maternal	High	Y	0	4	12	2.4	05/08/2021
maternal	High	Y	0	4	13	4.5	05/08/2021
maternal	High	Y	0	4	14	4.9	05/08/2021
maternal	High	Y	0	4	15	3.4	05/08/2021
maternal	High	Y	0	4	16	5.4	05/08/2021
maternal	High	Y	0	4	17	4	05/08/2021
maternal	High	Y	0	4	18	4.3	05/08/2021
maternal	High	Y	0	4	19	3	05/08/2021
maternal	High	Y	0	4	20	3.6	05/08/2021
maternal	High	Y	0	4	21	4	05/08/2021
maternal	High	Y	0	4	22	4.7	05/08/2021
maternal	High	Y	0	4	23	4.3	05/08/2021
maternal	High	Y	0	4	24	3	05/08/2021
maternal	High	Y	0	4	25	2.1	05/08/2021
maternal	High	Y	0	4	26	3.5	05/08/2021
maternal	High	Y	0	4	27	4	05/08/2021
maternal	High	Y	0	4	28	1.5	05/08/2021
maternal	High	Y	0	4	29	1.3	05/08/2021
maternal	High	Y	0	4	30	3.2	05/08/2021
maternal	High	Y	0	4	31	3.2	05/08/2021
maternal	High	Y	0	5	1	2.6	06/08/2021
maternal	High	Y	0	5	2	2.7	06/08/2021
maternal	High	Y	0	5	3	1	06/08/2021
maternal	High	Y	0	5	4	1.9	06/08/2021
maternal	High	Y	0	5	5	1.7	06/08/2021
maternal	High	Y	0	5	6	1.7	06/08/2021
maternal	High	Y	0	5	7	0.3	06/08/2021
maternal	High	Y	0	6	1	0.3	09/08/2021
maternal	High	Y	0	6	2	4.5	09/08/2021
maternal	High	Y	0	6	3	2.1	09/08/2021
maternal	High	Y	0	6	4	2.9	09/08/2021
maternal	High	Y	0	6	5	4.3	09/08/2021
maternal	High	Y	0	6	6	4.9	09/08/2021
maternal	High	Y	0	6	7	0.5	09/08/2021
maternal	High	Y	0	6	8	0.6	09/08/2021
maternal	High	Y	0	6	9	2.1	09/08/2021
maternal	High	Y	0	6	10	3	09/08/2021
maternal	High	Y	0	6	11	3.1	09/08/2021
maternal	High	Y	0	6	12	4.4	09/08/2021
maternal	High	Y	0	6	13	1.5	09/08/2021
maternal	High	Y	0	6	14	2.5	09/08/2021
maternal	High	Y	0	6	15	2	09/08/2021
maternal	High	Y	0	6	16	2.5	09/08/2021
maternal	High	Y	0	6	17	1.3	09/08/2021
maternal	High	Y	0	6	18	2.1	09/08/2021
maternal	High	Y	0	6	19	2.4	09/08/2021
maternal	High	Y	0	6	20	4.4	09/08/2021
maternal	High	Y	0	7	1	1.9	09/08/2021
maternal	High	Y	0	7	2	4.7	09/08/2021
maternal	High	Y	0	7	3	2	09/08/2021
maternal	High	Y	0	7	4	2.4	09/08/2021
maternal	High	Y	0	7	5	2.7	09/08/2021
maternal	High	Y	0	7	6	1.7	09/08/2021
maternal	High	Y	0	7	7	2	09/08/2021
maternal	High	Y	0	7	8	2.9	09/08/2021
maternal	High	Y	0	7	9	2.4	09/08/2021
maternal	High	Y	0	7	10	2.8	09/08/2021
maternal	High	Y	0	7	11	3.3	09/08/2021
maternal	High	Y	0	7	12	3.4	09/08/2021
maternal	High	Y	0	7	13	2	09/08/2021
maternal	High	Y	0	7	14	1.8	09/08/2021
maternal	High	Y	0	7	15	0.3	09/08/2021
maternal	High	Y	0	7	16	0.4	09/08/2021
maternal	High	Y	0	7	17	0.3	09/08/2021
maternal	High	Y	30	1	1	1.2	04/08/2021
maternal	High	Y	30	2	1	0.4	04/08/2021
maternal	High	Y	30	2	2	0.3	04/08/2021
maternal	High	Y	30	2	3	0.3	04/08/2021
maternal	High	Y	30	4	1	7	05/08/2021
maternal	High	Y	30	4	2	2	05/08/2021
maternal	High	Y	30	4	3	2.3	05/08/2021
maternal	High	Y	30	4	4	1.9	05/08/2021
maternal	High	Y	30	4	5	2.1	05/08/2021
maternal	High	Y	30	4	6	1.5	05/08/2021
maternal	High	Y	30	4	7	0.4	05/08/2021
maternal	High	Y	30	4	8	2.5	05/08/2021
maternal	High	Y	30	5	1	2	06/08/2021
maternal	High	Y	30	5	2	2.2	06/08/2021
maternal	High	Y	30	5	3	1.3	06/08/2021
maternal	High	Y	30	5	4	2.4	06/08/2021
maternal	High	Y	30	5	5	2.5	06/08/2021
maternal	High	Y	30	5	6	2.7	06/08/2021
maternal	High	Y	30	5	7	3.4	06/08/2021
maternal	High	Y	30	5	8	2.9	06/08/2021
maternal	High	Y	30	5	9	1.9	06/08/2021
maternal	High	Y	30	5	10	2	06/08/2021
maternal	High	Y	30	5	11	1.5	06/08/2021
maternal	High	Y	30	5	12	1.4	06/08/2021
maternal	High	Y	30	5	13	1.4	06/08/2021
maternal	High	Y	30	6	1	3.1	09/08/2021
maternal	High	Y	30	6	2	3.2	09/08/2021
maternal	High	Y	30	6	3	2.1	09/08/2021
maternal	High	Y	30	6	4	2.4	09/08/2021
maternal	High	Y	30	6	5	1.7	09/08/2021
maternal	High	Y	30	6	6	1.8	09/08/2021
maternal	High	Y	30	6	7	2.3	09/08/2021
maternal	High	Y	30	6	8	3.2	09/08/2021
maternal	High	Y	30	6	9	2.8	09/08/2021
maternal	High	Y	30	6	10	4.4	09/08/2021
maternal	High	Y	30	6	11	2.5	09/08/2021
maternal	High	Y	30	6	12	1.7	09/08/2021
maternal	High	Y	30	6	13	2.9	09/08/2021
maternal	High	Y	30	6	14	4	09/08/2021
maternal	High	Y	30	6	15	4.6	09/08/2021
maternal	High	Y	30	6	16	3.8	09/08/2021
maternal	High	Y	30	6	17	0.7	09/08/2021
maternal	High	Y	30	6	18	1.8	09/08/2021
maternal	High	Y	30	6	19	1.8	09/08/2021
maternal	High	Y	30	6	20	2.7	09/08/2021
maternal	High	Y	30	6	21	4.5	09/08/2021
maternal	High	Y	30	6	22	4.5	09/08/2021
maternal	High	Y	30	6	23	3.9	09/08/2021
maternal	High	Y	30	6	24	4	09/08/2021
maternal	High	Y	30	7	1	4.1	09/08/2021
maternal	High	Y	30	7	2	2	09/08/2021
maternal	High	Y	30	7	3	2.5	09/08/2021
maternal	High	Y	30	7	4	1.9	09/08/2021
maternal	High	Y	30	7	5	2.1	09/08/2021
maternal	High	Y	30	7	6	3	09/08/2021
maternal	High	Y	30	7	7	0.7	09/08/2021
maternal	High	Y	30	7	8	2	09/08/2021
maternal	High	Y	30	7	9	2.5	09/08/2021
maternal	High	Y	30	7	10	2.6	09/08/2021
maternal	High	Y	30	7	11	3	09/08/2021
maternal	High	Y	30	7	12	1.8	09/08/2021
paternal	Low	C	0	1	1	0.3	04/08/2021
paternal	Low	C	0	2	1	0.4	06/08/2021
paternal	Low	C	0	2	2	2.1	06/08/2021
paternal	Low	C	0	2	3	1.8	06/08/2021
paternal	Low	C	0	2	4	2	06/08/2021
paternal	Low	C	0	3	1	1.8	06/08/2021
paternal	Low	C	0	4	1	0.1	07/08/2021
paternal	Low	C	0	4	2	0.2	07/08/2021
paternal	Low	C	0	4	3	0.8	07/08/2021
paternal	Low	C	0	4	4	1	07/08/2021
paternal	Low	C	0	4	5	1.3	07/08/2021
paternal	Low	C	0	4	6	1.4	07/08/2021
paternal	Low	C	0	5	1	0.5	07/08/2021
paternal	Low	C	0	5	2	1	07/08/2021
paternal	Low	C	0	5	3	1.7	07/08/2021
paternal	Low	C	0	5	4	3.5	07/08/2021
paternal	Low	C	0	5	5	2.4	07/08/2021
paternal	Low	C	0	5	6	2.6	07/08/2021
paternal	Low	C	0	5	7	2	07/08/2021
paternal	Low	C	0	5	8	1.9	07/08/2021
paternal	Low	C	0	5	9	1.6	07/08/2021
paternal	Low	C	0	5	10	1.8	07/08/2021
paternal	Low	C	0	5	11	1.7	07/08/2021
paternal	Low	C	0	5	12	1.5	07/08/2021
paternal	Low	C	0	6	1	1	09/08/2021
paternal	Low	C	0	6	2	2.5	09/08/2021
paternal	Low	C	0	6	3	1.3	09/08/2021
paternal	Low	C	0	6	4	1.1	09/08/2021
paternal	Low	C	0	6	5	1.8	09/08/2021
paternal	Low	C	0	7	1	1.1	09/08/2021
paternal	Low	C	0	7	2	0.3	09/08/2021
paternal	Low	C	30	1	1	0.5	04/08/2021
paternal	Low	C	30	1	2	1.4	04/08/2021
paternal	Low	C	30	1	3	2.3	04/08/2021
paternal	Low	C	30	1	4	2.4	04/08/2021
paternal	Low	C	30	2	1	0.2	07/08/2021
paternal	Low	C	30	2	2	2.2	07/08/2021
paternal	Low	C	30	2	3	1.7	07/08/2021
paternal	Low	C	30	3	1	1.5	06/08/2021
paternal	Low	C	30	3	2	0.4	06/08/2021
paternal	Low	C	30	3	3	2	06/08/2021
paternal	Low	C	30	3	4	1.8	06/08/2021
paternal	Low	C	30	3	5	0.6	06/08/2021
paternal	Low	C	30	3	6	1.5	06/08/2021
paternal	Low	C	30	4	1	0.2	07/08/2021
paternal	Low	C	30	4	2	1.7	07/08/2021
paternal	Low	C	30	4	3	1	07/08/2021
paternal	Low	C	30	4	4	3.2	07/08/2021
paternal	Low	C	30	5	1	0.6	07/08/2021
paternal	Low	C	30	5	2	0.6	07/08/2021
paternal	Low	C	30	5	3	1.7	07/08/2021
paternal	Low	C	30	5	4	1.7	07/08/2021
paternal	Low	C	30	5	5	2.4	07/08/2021
paternal	Low	C	30	5	6	2	07/08/2021
paternal	Low	C	30	5	7	0.5	07/08/2021
paternal	Low	C	30	5	8	2.7	07/08/2021
paternal	Low	C	30	6	1	2.4	09/08/2021
paternal	Low	C	30	6	2	2.2	09/08/2021
paternal	Low	C	30	6	3	2.9	09/08/2021
paternal	Low	C	30	6	4	3.5	09/08/2021
paternal	Low	C	30	6	5	3	09/08/2021
paternal	Low	C	30	6	6	3.5	09/08/2021
paternal	Low	C	30	6	7	1.5	09/08/2021
paternal	Low	C	30	6	8	1	09/08/2021
paternal	Low	C	30	6	9	2.2	09/08/2021
paternal	Low	C	30	6	10	3.2	09/08/2021
paternal	Low	C	30	6	11	1.8	09/08/2021
paternal	Low	C	30	6	12	2	09/08/2021
paternal	Low	C	30	6	13	2.8	09/08/2021
paternal	Low	C	30	6	14	1.9	09/08/2021
paternal	Low	C	30	6	15	7.3	09/08/2021
paternal	Low	C	30	7	1	0.3	09/08/2021
paternal	Low	C	30	7	2	1.7	09/08/2021
paternal	Low	C	30	7	3	3.4	09/08/2021
paternal	Low	C	30	7	4	0.3	09/08/2021
paternal	Low	C	30	7	5	0.4	09/08/2021
paternal	Low	S	0	1	NA	NA	NA
paternal	Low	S	0	2	NA	NA	NA
paternal	Low	S	0	3	1	0.3	15/08/2021
paternal	Low	S	0	4	1	1.4	19/08/2021
paternal	Low	S	0	4	2	2.2	19/08/2021
paternal	Low	S	0	4	3	2.5	19/08/2021
paternal	Low	S	0	4	4	2.5	19/08/2021
paternal	Low	S	0	4	5	1.2	19/08/2021
paternal	Low	S	0	4	6	0.2	19/08/2021
paternal	Low	S	0	5	1	0.3	17/08/2021
paternal	Low	S	0	5	2	3.5	17/08/2021
paternal	Low	S	0	6	1	0.5	21/08/2021
paternal	Low	S	0	6	2	1.2	21/08/2021
paternal	Low	S	0	6	3	1.2	21/08/2021
paternal	Low	S	0	6	4	1.6	21/08/2021
paternal	Low	S	0	6	5	2.6	21/08/2021
paternal	Low	S	0	7	1	1.9	19/08/2021
paternal	Low	S	0	7	2	2.2	19/08/2021
paternal	Low	S	0	7	3	0.9	19/08/2021
paternal	Low	S	0	7	4	2.4	19/08/2021
paternal	Low	S	0	7	5	1.8	19/08/2021
paternal	Low	S	0	7	6	0.9	19/08/2021
paternal	Low	S	0	7	7	1.2	19/08/2021
paternal	Low	S	0	7	8	0.4	19/08/2021
paternal	Low	S	0	7	9	1.6	19/08/2021
paternal	Low	S	0	7	10	1	19/08/2021
paternal	Low	S	0	7	11	1.1	19/08/2021
paternal	Low	S	0	7	12	2.3	19/08/2021
paternal	Low	S	0	7	13	1.9	19/08/2021
paternal	Low	S	30	1	1	0.1	17/08/2021
paternal	Low	S	30	1	2	0.5	17/08/2021
paternal	Low	S	30	1	3	0.8	17/08/2021
paternal	Low	S	30	1	4	1.3	17/08/2021
paternal	Low	S	30	1	5	5	17/08/2021
paternal	Low	S	30	2	1	0.3	17/08/2021
paternal	Low	S	30	2	2	1.4	17/08/2021
paternal	Low	S	30	3	1	0.2	19/08/2021
paternal	Low	S	30	3	2	0.3	19/08/2021
paternal	Low	S	30	4	1	0.8	23/08/2021
paternal	Low	S	30	4	2	4.2	23/08/2021
paternal	Low	S	30	4	3	1.9	23/08/2021
paternal	Low	S	30	4	4	0.4	23/08/2021
paternal	Low	S	30	4	5	1.2	23/08/2021
paternal	Low	S	30	5	1	0.1	19/08/2021
paternal	Low	S	30	5	2	1	19/08/2021
paternal	Low	S	30	5	3	0.8	19/08/2021
paternal	Low	S	30	6	1	0.4	20/08/2021
paternal	Low	S	30	6	2	0.8	20/08/2021
paternal	Low	S	30	6	3	3.6	20/08/2021
paternal	Low	S	30	6	4	3.4	20/08/2021
paternal	Low	S	30	7	1	0.1	21/08/2021
paternal	Low	S	30	7	2	1.3	21/08/2021
paternal	Low	S	30	7	3	1.7	21/08/2021
paternal	Low	S	30	7	4	0.5	21/08/2021
paternal	Low	S	30	7	5	1	21/08/2021
paternal	Low	S	30	7	6	0.8	21/08/2021
paternal	Low	Y	0	1	1	0.2	04/08/2021
paternal	Low	Y	0	2	1	0.7	04/08/2021
paternal	Low	Y	0	2	2	0.3	04/08/2021
paternal	Low	Y	0	5	1	1.5	07/08/2021
paternal	Low	Y	0	5	2	0.4	07/08/2021
paternal	Low	Y	0	5	3	1.1	07/08/2021
paternal	Low	Y	0	5	4	0.5	07/08/2021
paternal	Low	Y	0	5	5	2.4	07/08/2021
paternal	Low	Y	0	4	1	0.4	05/08/2021
paternal	Low	Y	0	4	2	0.3	05/08/2021
paternal	Low	Y	0	6	1	1.1	09/08/2021
paternal	Low	Y	0	6	2	2.5	09/08/2021
paternal	Low	Y	0	6	3	0.4	09/08/2021
paternal	Low	Y	0	6	4	2.2	09/08/2021
paternal	Low	Y	0	7	1	0.4	09/08/2021
paternal	Low	Y	0	7	2	1.1	09/08/2021
paternal	Low	Y	0	7	3	1.6	09/08/2021
paternal	Low	Y	0	7	4	1.5	09/08/2021
paternal	Low	Y	0	7	5	0.9	09/08/2021
paternal	Low	Y	0	7	6	1.4	09/08/2021
paternal	Low	Y	0	7	7	1.5	09/08/2021
paternal	Low	Y	0	7	8	1.4	09/08/2021
paternal	Low	Y	0	7	9	1.1	09/08/2021
paternal	Low	Y	0	7	10	1	09/08/2021
paternal	Low	Y	0	7	11	1.8	09/08/2021
paternal	Low	Y	30	1	1	0.3	04/08/2021
paternal	Low	Y	30	1	2	0.4	04/08/2021
paternal	Low	Y	30	1	3	0.5	04/08/2021
paternal	Low	Y	30	3	1	0.3	05/08/2021
paternal	Low	Y	30	3	2	0.6	05/08/2021
paternal	Low	Y	30	5	1	0.2	07/08/2021
paternal	Low	Y	30	5	2	0.3	07/08/2021
paternal	Low	Y	30	5	3	2.8	07/08/2021
paternal	Low	Y	30	5	4	0.4	07/08/2021
paternal	Low	Y	30	4	1	1.5	05/08/2021
paternal	Low	Y	30	4	2	1.8	05/08/2021
paternal	Low	Y	30	4	3	1.5	05/08/2021
paternal	Low	Y	30	4	4	2.1	05/08/2021
paternal	Low	Y	30	6	1	1.5	09/08/2021
paternal	Low	Y	30	6	2	1.7	09/08/2021
paternal	Low	Y	30	6	3	2.2	09/08/2021
paternal	Low	Y	30	6	4	3	09/08/2021
paternal	Low	Y	30	6	5	0.3	09/08/2021
paternal	Low	Y	30	6	6	0.4	09/08/2021
paternal	Low	Y	30	6	7	1.1	09/08/2021
paternal	Low	Y	30	6	8	1.5	09/08/2021
paternal	Low	Y	30	6	9	1.2	09/08/2021
paternal	Low	Y	30	6	10	1.6	09/08/2021
paternal	Low	Y	30	7	1	1.7	09/08/2021
paternal	Low	Y	30	7	2	3.4	09/08/2021
paternal	Low	Y	30	7	3	0.3	09/08/2021
paternal	Low	Y	30	7	4	2	09/08/2021
paternal	Low	Y	30	7	5	3.2	09/08/2021
paternal	High	C	0	1	1	1.6	04/08/2021
paternal	High	C	0	1	2	2.2	04/08/2021
paternal	High	C	0	1	3	2.4	04/08/2021
paternal	High	C	0	1	4	0.8	04/08/2021
paternal	High	C	0	1	5	1.5	04/08/2021
paternal	High	C	0	1	6	0.2	04/08/2021
paternal	High	C	0	1	7	1.2	04/08/2021
paternal	High	C	0	1	8	0.1	04/08/2021
paternal	High	C	0	1	9	2.5	04/08/2021
paternal	High	C	0	1	10	1.4	04/08/2021
paternal	High	C	0	2	1	0.4	04/08/2021
paternal	High	C	0	2	2	0.4	04/08/2021
paternal	High	C	0	2	3	1.3	04/08/2021
paternal	High	C	0	2	4	0.6	04/08/2021
paternal	High	C	0	3	1	0.7	06/08/2021
paternal	High	C	0	3	2	1.6	06/08/2021
paternal	High	C	0	3	3	2.4	06/08/2021
paternal	High	C	0	3	4	1.9	06/08/2021
paternal	High	C	0	3	5	1.4	06/08/2021
paternal	High	C	0	3	6	1.7	06/08/2021
paternal	High	C	0	3	7	2.3	06/08/2021
paternal	High	C	0	3	8	1.4	06/08/2021
paternal	High	C	0	3	9	3.2	06/08/2021
paternal	High	C	0	3	10	1.6	06/08/2021
paternal	High	C	0	3	11	1.8	06/08/2021
paternal	High	C	0	3	12	2.2	06/08/2021
paternal	High	C	0	3	13	2	06/08/2021
paternal	High	C	0	3	14	2	06/08/2021
paternal	High	C	0	5	1	2	07/08/2021
paternal	High	C	0	5	2	1.7	07/08/2021
paternal	High	C	0	5	3	1.9	07/08/2021
paternal	High	C	0	5	4	0.6	07/08/2021
paternal	High	C	0	5	5	0.2	07/08/2021
paternal	High	C	0	5	6	1.8	07/08/2021
paternal	High	C	0	5	7	1.3	07/08/2021
paternal	High	C	0	5	8	2.3	07/08/2021
paternal	High	C	0	5	9	2.4	07/08/2021
paternal	High	C	0	4	1	0.8	06/08/2021
paternal	High	C	0	4	2	1.9	06/08/2021
paternal	High	C	0	4	3	0.8	06/08/2021
paternal	High	C	0	4	4	3.9	06/08/2021
paternal	High	C	0	4	5	3.7	06/08/2021
paternal	High	C	0	4	6	0.6	06/08/2021
paternal	High	C	0	4	7	2.8	06/08/2021
paternal	High	C	0	4	8	1.2	06/08/2021
paternal	High	C	0	4	9	1.9	06/08/2021
paternal	High	C	0	4	10	2.2	06/08/2021
paternal	High	C	0	4	11	2.2	06/08/2021
paternal	High	C	0	4	12	3	06/08/2021
paternal	High	C	0	4	13	3.3	06/08/2021
paternal	High	C	0	4	14	1.9	06/08/2021
paternal	High	C	0	4	15	1.5	06/08/2021
paternal	High	C	0	4	16	3.1	06/08/2021
paternal	High	C	0	4	17	2.1	06/08/2021
paternal	High	C	0	4	18	1.5	06/08/2021
paternal	High	C	0	4	19	2.2	06/08/2021
paternal	High	C	0	4	20	1.9	06/08/2021
paternal	High	C	0	4	21	2.1	06/08/2021
paternal	High	C	0	4	22	3.2	06/08/2021
paternal	High	C	0	4	23	2.2	06/08/2021
paternal	High	C	0	4	24	3.2	06/08/2021
paternal	High	C	0	4	25	3.9	06/08/2021
paternal	High	C	0	6	1	3.1	09/08/2021
paternal	High	C	0	6	2	3.5	09/08/2021
paternal	High	C	0	6	3	4.2	09/08/2021
paternal	High	C	0	6	4	3	09/08/2021
paternal	High	C	0	6	5	3.1	09/08/2021
paternal	High	C	0	6	6	1	09/08/2021
paternal	High	C	0	6	7	2.6	09/08/2021
paternal	High	C	0	6	8	2.2	09/08/2021
paternal	High	C	0	6	9	2.3	09/08/2021
paternal	High	C	0	6	10	2.5	09/08/2021
paternal	High	C	0	6	11	2.2	09/08/2021
paternal	High	C	0	6	12	2.8	09/08/2021
paternal	High	C	0	6	13	2.6	09/08/2021
paternal	High	C	0	6	14	2	09/08/2021
paternal	High	C	0	6	15	4	09/08/2021
paternal	High	C	0	6	16	2.5	09/08/2021
paternal	High	C	0	6	17	2.3	09/08/2021
paternal	High	C	0	6	18	2.5	09/08/2021
paternal	High	C	0	6	19	2.8	09/08/2021
paternal	High	C	0	7	1	2	09/08/2021
paternal	High	C	0	7	2	2.1	09/08/2021
paternal	High	C	0	7	3	2.4	09/08/2021
paternal	High	C	0	7	4	1.8	09/08/2021
paternal	High	C	0	7	5	1.5	09/08/2021
paternal	High	C	0	7	6	1.9	09/08/2021
paternal	High	C	0	7	7	2.6	09/08/2021
paternal	High	C	0	7	8	1.6	09/08/2021
paternal	High	C	0	7	9	1.7	09/08/2021
paternal	High	C	0	7	10	4	09/08/2021
paternal	High	C	0	7	11	2.1	09/08/2021
paternal	High	C	0	7	12	0.9	09/08/2021
paternal	High	C	0	7	13	0.9	09/08/2021
paternal	High	C	0	7	14	1.3	09/08/2021
paternal	High	C	0	7	15	1.6	09/08/2021
paternal	High	C	0	7	16	1.8	09/08/2021
paternal	High	C	0	7	17	4.6	09/08/2021
paternal	High	C	0	7	18	1.6	09/08/2021
paternal	High	C	0	7	19	0.9	09/08/2021
paternal	High	C	30	1	1	2	04/08/2021
paternal	High	C	30	1	2	1.8	04/08/2021
paternal	High	C	30	1	3	2.5	04/08/2021
paternal	High	C	30	1	4	3.4	04/08/2021
paternal	High	C	30	1	5	2.5	04/08/2021
paternal	High	C	30	1	6	2.6	04/08/2021
paternal	High	C	30	1	7	1	04/08/2021
paternal	High	C	30	1	8	2.9	04/08/2021
paternal	High	C	30	1	9	0.3	04/08/2021
paternal	High	C	30	1	10	1.6	04/08/2021
paternal	High	C	30	1	11	3.7	04/08/2021
paternal	High	C	30	1	12	2.1	04/08/2021
paternal	High	C	30	2	1	1.9	04/08/2021
paternal	High	C	30	2	2	2.8	04/08/2021
paternal	High	C	30	3	1	0.5	06/08/2021
paternal	High	C	30	3	2	1.2	06/08/2021
paternal	High	C	30	5	1	0	07/08/2021
paternal	High	C	30	5	2	0.1	07/08/2021
paternal	High	C	30	5	3	3.3	07/08/2021
paternal	High	C	30	5	4	1.1	07/08/2021
paternal	High	C	30	5	5	1.4	07/08/2021
paternal	High	C	30	5	6	1.5	07/08/2021
paternal	High	C	30	5	7	1	07/08/2021
paternal	High	C	30	5	8	1.1	07/08/2021
paternal	High	C	30	5	9	1	07/08/2021
paternal	High	C	30	5	10	1.3	07/08/2021
paternal	High	C	30	4	1	2	06/08/2021
paternal	High	C	30	4	2	1	06/08/2021
paternal	High	C	30	4	3	1.8	06/08/2021
paternal	High	C	30	4	4	2	06/08/2021
paternal	High	C	30	4	5	3.2	06/08/2021
paternal	High	C	30	4	6	3.7	06/08/2021
paternal	High	C	30	4	7	1.7	06/08/2021
paternal	High	C	30	4	8	3.4	06/08/2021
paternal	High	C	30	4	9	4.4	06/08/2021
paternal	High	C	30	4	10	1.7	06/08/2021
paternal	High	C	30	4	11	2.4	06/08/2021
paternal	High	C	30	4	12	1.2	06/08/2021
paternal	High	C	30	4	13	2.3	06/08/2021
paternal	High	C	30	6	1	0.9	09/08/2021
paternal	High	C	30	6	2	1.8	09/08/2021
paternal	High	C	30	6	3	2	09/08/2021
paternal	High	C	30	6	4	2	09/08/2021
paternal	High	C	30	6	5	4.2	09/08/2021
paternal	High	C	30	6	6	1.7	09/08/2021
paternal	High	C	30	6	7	2.1	09/08/2021
paternal	High	C	30	6	8	1.4	09/08/2021
paternal	High	C	30	6	9	1.9	09/08/2021
paternal	High	C	30	6	10	6.7	09/08/2021
paternal	High	C	30	7	1	2.4	09/08/2021
paternal	High	C	30	7	2	2.5	09/08/2021
paternal	High	C	30	7	3	1.9	09/08/2021
paternal	High	C	30	7	4	1.4	09/08/2021
paternal	High	C	30	7	5	2.4	09/08/2021
paternal	High	C	30	7	6	2.3	09/08/2021
paternal	High	C	30	7	7	2	09/08/2021
paternal	High	C	30	7	8	3.2	09/08/2021
paternal	High	C	30	7	9	2.4	09/08/2021
paternal	High	C	30	7	10	2.5	09/08/2021
paternal	High	C	30	7	11	3.6	09/08/2021
paternal	High	C	30	7	12	1.9	09/08/2021
paternal	High	C	30	7	13	1.8	09/08/2021
paternal	High	C	30	7	14	2.6	09/08/2021
paternal	High	C	30	7	15	3.1	09/08/2021
paternal	High	C	30	7	16	1.6	09/08/2021
paternal	High	C	30	7	17	3	09/08/2021
paternal	High	C	30	7	18	1.5	09/08/2021
paternal	High	C	30	7	19	5.7	09/08/2021
paternal	High	C	30	7	20	2.4	09/08/2021
paternal	High	C	30	7	21	2.9	09/08/2021
paternal	High	C	30	7	22	2	09/08/2021
paternal	High	C	30	7	23	2.8	09/08/2021
paternal	High	C	30	7	24	2.7	09/08/2021
paternal	High	C	30	7	25	2.8	09/08/2021
paternal	High	S	0	1	1	6.1	15/08/2021
paternal	High	S	0	1	2	1	15/08/2021
paternal	High	S	0	1	3	5.1	15/08/2021
paternal	High	S	0	1	4	1.3	15/08/2021
paternal	High	S	0	1	5	3.2	15/08/2021
paternal	High	S	0	1	6	4.6	15/08/2021
paternal	High	S	0	1	7	5	15/08/2021
paternal	High	S	0	1	8	2.3	15/08/2021
paternal	High	S	0	1	9	1.2	15/08/2021
paternal	High	S	0	1	10	1.9	15/08/2021
paternal	High	S	0	2	1	0.5	15/08/2021
paternal	High	S	0	2	2	1.3	15/08/2021
paternal	High	S	0	2	3	0.7	15/08/2021
paternal	High	S	0	2	4	1.1	15/08/2021
paternal	High	S	0	2	5	1.3	15/08/2021
paternal	High	S	0	2	6	0.7	15/08/2021
paternal	High	S	0	2	7	0.8	15/08/2021
paternal	High	S	0	2	8	0.5	15/08/2021
paternal	High	S	0	2	9	0.7	15/08/2021
paternal	High	S	0	2	10	1.5	15/08/2021
paternal	High	S	0	2	11	0.3	15/08/2021
paternal	High	S	0	2	12	1	15/08/2021
paternal	High	S	0	2	13	2	15/08/2021
paternal	High	S	0	3	1	3.8	15/08/2021
paternal	High	S	0	3	2	2	15/08/2021
paternal	High	S	0	3	3	1.1	15/08/2021
paternal	High	S	0	3	4	1.1	15/08/2021
paternal	High	S	0	3	5	2.1	15/08/2021
paternal	High	S	0	4	1	2.8	19/08/2021
paternal	High	S	0	4	2	2.3	19/08/2021
paternal	High	S	0	4	3	2.5	19/08/2021
paternal	High	S	0	4	4	2.4	19/08/2021
paternal	High	S	0	5	1	7	20/08/2021
paternal	High	S	0	5	2	6.8	20/08/2021
paternal	High	S	0	5	3	3.6	20/08/2021
paternal	High	S	0	5	4	2.4	20/08/2021
paternal	High	S	0	5	5	3.4	20/08/2021
paternal	High	S	0	5	6	2	20/08/2021
paternal	High	S	0	5	7	3.8	20/08/2021
paternal	High	S	0	5	8	2.5	20/08/2021
paternal	High	S	0	5	9	2.8	20/08/2021
paternal	High	S	0	5	10	1.2	20/08/2021
paternal	High	S	0	5	11	3.2	20/08/2021
paternal	High	S	0	5	12	3.3	20/08/2021
paternal	High	S	0	5	13	2.3	20/08/2021
paternal	High	S	0	5	14	3.6	20/08/2021
paternal	High	S	0	5	15	1	20/08/2021
paternal	High	S	0	6	1	0.8	19/08/2021
paternal	High	S	0	6	2	1.1	19/08/2021
paternal	High	S	0	6	3	1.3	19/08/2021
paternal	High	S	0	6	4	2.4	19/08/2021
paternal	High	S	0	6	5	1.6	19/08/2021
paternal	High	S	0	6	6	2.6	19/08/2021
paternal	High	S	0	6	7	1.9	19/08/2021
paternal	High	S	0	6	8	2.4	19/08/2021
paternal	High	S	0	6	9	1.9	19/08/2021
paternal	High	S	0	6	10	1.3	19/08/2021
paternal	High	S	0	6	11	2.6	19/08/2021
paternal	High	S	0	6	12	3.8	19/08/2021
paternal	High	S	0	6	13	0.9	19/08/2021
paternal	High	S	0	6	14	1.1	19/08/2021
paternal	High	S	0	6	15	1.3	19/08/2021
paternal	High	S	0	7	1	0.3	20/08/2021
paternal	High	S	0	7	2	2.6	20/08/2021
paternal	High	S	0	7	3	4	20/08/2021
paternal	High	S	0	7	4	1.2	20/08/2021
paternal	High	S	0	7	5	3.1	20/08/2021
paternal	High	S	0	7	6	0.9	20/08/2021
paternal	High	S	0	7	7	2.1	20/08/2021
paternal	High	S	30	1	1	0.7	17/08/2021
paternal	High	S	30	1	2	0.6	17/08/2021
paternal	High	S	30	1	3	1	17/08/2021
paternal	High	S	30	1	4	0.9	17/08/2021
paternal	High	S	30	1	5	1.4	17/08/2021
paternal	High	S	30	1	6	6.5	17/08/2021
paternal	High	S	30	2	1	0.2	17/08/2021
paternal	High	S	30	2	2	0.1	17/08/2021
paternal	High	S	30	3	1	6.8	20/08/2021
paternal	High	S	30	3	2	0.3	20/08/2021
paternal	High	S	30	3	3	1.8	20/08/2021
paternal	High	S	30	3	4	1.2	20/08/2021
paternal	High	S	30	4	NA	NA	NA
paternal	High	S	30	5	1	0.9	19/08/2021
paternal	High	S	30	5	2	1.1	19/08/2021
paternal	High	S	30	5	3	1.2	19/08/2021
paternal	High	S	30	5	4	3.6	19/08/2021
paternal	High	S	30	6	1	4	19/08/2021
paternal	High	S	30	6	2	0.5	19/08/2021
paternal	High	S	30	6	3	5.3	19/08/2021
paternal	High	S	30	6	4	3	19/08/2021
paternal	High	S	30	6	5	3	19/08/2021
paternal	High	S	30	6	6	2.6	19/08/2021
paternal	High	S	30	6	7	2	19/08/2021
paternal	High	S	30	6	8	1.2	19/08/2021
paternal	High	S	30	6	9	6.8	19/08/2021
paternal	High	S	30	6	10	2.6	19/08/2021
paternal	High	S	30	6	11	1.7	19/08/2021
paternal	High	S	30	6	12	1.9	19/08/2021
paternal	High	S	30	6	13	4	19/08/2021
paternal	High	S	30	6	14	2.6	19/08/2021
paternal	High	S	30	6	15	2.2	19/08/2021
paternal	High	S	30	6	16	2.6	19/08/2021
paternal	High	S	30	7	1	0	20/08/2021
paternal	High	S	30	7	2	0.1	20/08/2021
paternal	High	S	30	7	3	0.7	20/08/2021
paternal	High	S	30	7	4	1	20/08/2021
paternal	High	S	30	7	5	1.9	20/08/2021
paternal	High	S	30	7	6	1.1	20/08/2021
paternal	High	S	30	7	7	0.6	20/08/2021
paternal	High	S	30	7	8	1.2	20/08/2021
paternal	High	Y	0	1	1	1.1	04/08/2021
paternal	High	Y	0	1	2	2.7	04/08/2021
paternal	High	Y	0	1	3	0.4	04/08/2021
paternal	High	Y	0	1	4	3.2	04/08/2021
paternal	High	Y	0	1	5	4.6	04/08/2021
paternal	High	Y	0	2	1	2.1	04/08/2021
paternal	High	Y	0	2	2	0.4	04/08/2021
paternal	High	Y	0	2	3	0.3	04/08/2021
paternal	High	Y	0	2	4	2	04/08/2021
paternal	High	Y	0	2	5	3	04/08/2021
paternal	High	Y	0	2	6	0.9	04/08/2021
paternal	High	Y	0	2	7	0.9	04/08/2021
paternal	High	Y	0	3	1	3	06/08/2021
paternal	High	Y	0	3	2	1.6	06/08/2021
paternal	High	Y	0	3	3	2	06/08/2021
paternal	High	Y	0	3	4	2.2	06/08/2021
paternal	High	Y	0	3	5	2.8	06/08/2021
paternal	High	Y	0	3	6	2.5	06/08/2021
paternal	High	Y	0	3	7	3.1	06/08/2021
paternal	High	Y	0	3	8	3.2	06/08/2021
paternal	High	Y	0	3	9	4	06/08/2021
paternal	High	Y	0	3	10	2.7	06/08/2021
paternal	High	Y	0	3	11	0.3	06/08/2021
paternal	High	Y	0	3	12	3.2	06/08/2021
paternal	High	Y	0	3	13	3.3	06/08/2021
paternal	High	Y	0	3	14	3.5	06/08/2021
paternal	High	Y	0	3	15	4	06/08/2021
paternal	High	Y	0	3	16	2.4	06/08/2021
paternal	High	Y	0	3	17	3.4	06/08/2021
paternal	High	Y	0	3	18	0.5	06/08/2021
paternal	High	Y	0	3	19	1.7	06/08/2021
paternal	High	Y	0	3	20	2.8	06/08/2021
paternal	High	Y	0	3	21	3.8	06/08/2021
paternal	High	Y	0	3	22	2	06/08/2021
paternal	High	Y	0	3	23	2.4	06/08/2021
paternal	High	Y	0	3	24	2.6	06/08/2021
paternal	High	Y	0	3	25	2.6	06/08/2021
paternal	High	Y	0	3	26	3.3	06/08/2021
paternal	High	Y	0	4	1	1.8	07/08/2021
paternal	High	Y	0	4	2	1.9	07/08/2021
paternal	High	Y	0	4	3	2	07/08/2021
paternal	High	Y	0	4	4	2.1	07/08/2021
paternal	High	Y	0	4	5	2.7	07/08/2021
paternal	High	Y	0	4	6	2.2	07/08/2021
paternal	High	Y	0	4	7	3	07/08/2021
paternal	High	Y	0	4	8	2.3	07/08/2021
paternal	High	Y	0	4	9	4.1	07/08/2021
paternal	High	Y	0	4	10	3	07/08/2021
paternal	High	Y	0	4	11	2.4	07/08/2021
paternal	High	Y	0	4	12	2.8	07/08/2021
paternal	High	Y	0	4	13	2.4	07/08/2021
paternal	High	Y	0	4	14	3.5	07/08/2021
paternal	High	Y	0	4	15	2.8	07/08/2021
paternal	High	Y	0	4	16	2.7	07/08/2021
paternal	High	Y	0	4	17	2.4	07/08/2021
paternal	High	Y	0	4	18	3.1	07/08/2021
paternal	High	Y	0	4	19	2.4	07/08/2021
paternal	High	Y	0	4	20	2.2	07/08/2021
paternal	High	Y	0	4	21	2.1	07/08/2021
paternal	High	Y	0	5	1	1.7	06/08/2021
paternal	High	Y	0	5	2	1.2	06/08/2021
paternal	High	Y	0	5	3	2.5	06/08/2021
paternal	High	Y	0	5	4	2.3	06/08/2021
paternal	High	Y	0	5	5	3.7	06/08/2021
paternal	High	Y	0	5	6	2.3	06/08/2021
paternal	High	Y	0	5	7	3	06/08/2021
paternal	High	Y	0	5	8	2.4	06/08/2021
paternal	High	Y	0	5	9	2.6	06/08/2021
paternal	High	Y	0	5	10	2.8	06/08/2021
paternal	High	Y	0	5	11	2.3	06/08/2021
paternal	High	Y	0	5	12	5	06/08/2021
paternal	High	Y	0	5	13	1.1	06/08/2021
paternal	High	Y	0	5	14	1.5	06/08/2021
paternal	High	Y	0	5	15	2.9	06/08/2021
paternal	High	Y	0	5	16	6.8	06/08/2021
paternal	High	Y	0	6	1	1	09/08/2021
paternal	High	Y	0	6	2	0.8	09/08/2021
paternal	High	Y	0	6	3	0.4	09/08/2021
paternal	High	Y	0	6	4	1	09/08/2021
paternal	High	Y	0	6	5	1.1	09/08/2021
paternal	High	Y	0	6	6	3.4	09/08/2021
paternal	High	Y	0	6	7	1.2	09/08/2021
paternal	High	Y	0	6	8	1.1	09/08/2021
paternal	High	Y	0	7	1	1.6	09/08/2021
paternal	High	Y	0	7	2	1.8	09/08/2021
paternal	High	Y	0	7	3	2.2	09/08/2021
paternal	High	Y	0	7	4	1.8	09/08/2021
paternal	High	Y	0	7	5	3.1	09/08/2021
paternal	High	Y	0	7	6	1.6	09/08/2021
paternal	High	Y	0	7	7	2.3	09/08/2021
paternal	High	Y	0	7	8	2.3	09/08/2021
paternal	High	Y	0	7	9	1.9	09/08/2021
paternal	High	Y	0	7	10	1.8	09/08/2021
paternal	High	Y	0	7	11	3.4	09/08/2021
paternal	High	Y	0	7	12	5.7	09/08/2021
paternal	High	Y	0	7	13	2.7	09/08/2021
paternal	High	Y	0	7	14	2.6	09/08/2021
paternal	High	Y	30	1	1	1.8	04/08/2021
paternal	High	Y	30	1	2	1.4	04/08/2021
paternal	High	Y	30	1	3	0.9	04/08/2021
paternal	High	Y	30	1	4	1.4	04/08/2021
paternal	High	Y	30	1	5	2.2	04/08/2021
paternal	High	Y	30	1	6	2.4	04/08/2021
paternal	High	Y	30	1	7	3.3	04/08/2021
paternal	High	Y	30	1	8	2.4	04/08/2021
paternal	High	Y	30	2	1	4.2	04/08/2021
paternal	High	Y	30	2	1	2.7	04/08/2021
paternal	High	Y	30	2	1	2	04/08/2021
paternal	High	Y	30	2	1	2.1	04/08/2021
paternal	High	Y	30	2	1	4.2	04/08/2021
paternal	High	Y	30	2	1	4.1	04/08/2021
paternal	High	Y	30	2	1	1.9	04/08/2021
paternal	High	Y	30	2	1	2.3	04/08/2021
paternal	High	Y	30	2	1	3.8	04/08/2021
paternal	High	Y	30	2	1	1	04/08/2021
paternal	High	Y	30	3	1	5	06/08/2021
paternal	High	Y	30	3	2	3	06/08/2021
paternal	High	Y	30	3	3	3.8	06/08/2021
paternal	High	Y	30	3	4	4.1	06/08/2021
paternal	High	Y	30	3	5	3.9	06/08/2021
paternal	High	Y	30	3	6	1.3	06/08/2021
paternal	High	Y	30	3	7	2.4	06/08/2021
paternal	High	Y	30	3	8	3.1	06/08/2021
paternal	High	Y	30	3	9	3.9	06/08/2021
paternal	High	Y	30	3	10	2.2	06/08/2021
paternal	High	Y	30	3	11	4.6	06/08/2021
paternal	High	Y	30	3	12	2.3	06/08/2021
paternal	High	Y	30	3	13	1	06/08/2021
paternal	High	Y	30	3	14	2.7	06/08/2021
paternal	High	Y	30	3	15	2.8	06/08/2021
paternal	High	Y	30	3	16	2.9	06/08/2021
paternal	High	Y	30	3	17	3.7	06/08/2021
paternal	High	Y	30	3	18	4	06/08/2021
paternal	High	Y	30	3	19	2.4	06/08/2021
paternal	High	Y	30	3	20	2.9	06/08/2021
paternal	High	Y	30	3	21	3.2	06/08/2021
paternal	High	Y	30	3	22	4.3	06/08/2021
paternal	High	Y	30	3	23	3.3	06/08/2021
paternal	High	Y	30	4	1	7	07/08/2021
paternal	High	Y	30	4	2	4.6	07/08/2021
paternal	High	Y	30	4	3	3.4	07/08/2021
paternal	High	Y	30	4	4	3.7	07/08/2021
paternal	High	Y	30	4	5	4.5	07/08/2021
paternal	High	Y	30	4	6	2.4	07/08/2021
paternal	High	Y	30	4	7	1.4	07/08/2021
paternal	High	Y	30	4	8	1.3	07/08/2021
paternal	High	Y	30	4	9	1.3	07/08/2021
paternal	High	Y	30	4	10	2.5	07/08/2021
paternal	High	Y	30	4	11	1.9	07/08/2021
paternal	High	Y	30	4	12	5.1	07/08/2021
paternal	High	Y	30	4	13	5.8	07/08/2021
paternal	High	Y	30	4	14	2.6	07/08/2021
paternal	High	Y	30	4	15	2.6	07/08/2021
paternal	High	Y	30	4	16	2.4	07/08/2021
paternal	High	Y	30	4	17	1.1	07/08/2021
paternal	High	Y	30	4	18	2.1	07/08/2021
paternal	High	Y	30	4	19	0.9	07/08/2021
paternal	High	Y	30	4	20	2.7	07/08/2021
paternal	High	Y	30	4	21	3.1	07/08/2021
paternal	High	Y	30	4	22	3.3	07/08/2021
paternal	High	Y	30	5	1	1.9	06/08/2021
paternal	High	Y	30	5	2	2.8	06/08/2021
paternal	High	Y	30	5	3	1.2	06/08/2021
paternal	High	Y	30	5	4	0.1	06/08/2021
paternal	High	Y	30	5	5	2.9	06/08/2021
paternal	High	Y	30	5	6	4.3	06/08/2021
paternal	High	Y	30	5	7	4.5	06/08/2021
paternal	High	Y	30	5	8	3.8	06/08/2021
paternal	High	Y	30	5	9	3.2	06/08/2021
paternal	High	Y	30	5	10	2.4	06/08/2021
paternal	High	Y	30	5	11	2.5	06/08/2021
paternal	High	Y	30	5	12	3.2	06/08/2021
paternal	High	Y	30	6	1	2.6	09/08/2021
paternal	High	Y	30	6	2	1.8	09/08/2021
paternal	High	Y	30	6	3	2	09/08/2021
paternal	High	Y	30	6	4	2.1	09/08/2021
paternal	High	Y	30	6	5	2.8	09/08/2021
paternal	High	Y	30	6	6	2	09/08/2021
paternal	High	Y	30	6	7	3.3	09/08/2021
paternal	High	Y	30	6	8	2.1	09/08/2021
paternal	High	Y	30	6	9	2.3	09/08/2021
paternal	High	Y	30	6	10	2.7	09/08/2021
paternal	High	Y	30	6	11	2.6	09/08/2021
paternal	High	Y	30	6	12	4.6	09/08/2021
paternal	High	Y	30	7	1	1.4	09/08/2021
paternal	High	Y	30	7	2	0.5	09/08/2021
paternal	High	Y	30	7	3	3.1	09/08/2021
paternal	High	Y	30	7	4	1.7	09/08/2021
paternal	High	Y	30	7	5	1.2	09/08/2021
paternal	High	Y	30	7	6	1.4	09/08/2021
paternal	High	Y	30	7	7	2.6	09/08/2021
urease	Low	C	0	1	1	0.3	04/08/2021
urease	Low	C	0	2	1	0.2	04/08/2021
urease	Low	C	0	3	1	0.4	06/08/2021
urease	Low	C	0	3	2	1.9	06/08/2021
urease	Low	C	0	3	3	1.3	06/08/2021
urease	Low	C	0	3	4	3.7	06/08/2021
urease	Low	C	0	4	1	0.5	07/08/2021
urease	Low	C	0	4	2	1.5	07/08/2021
urease	Low	C	0	5	1	0.4	07/08/2021
urease	Low	C	0	5	2	2	07/08/2021
urease	Low	C	0	5	3	0.4	07/08/2021
urease	Low	C	0	5	4	2	07/08/2021
urease	Low	C	0	5	5	2.2	07/08/2021
urease	Low	C	0	5	6	1.9	07/08/2021
urease	Low	C	0	5	7	1.3	07/08/2021
urease	Low	C	0	5	8	0.9	07/08/2021
urease	Low	C	0	6	1	1	09/08/2021
urease	Low	C	0	6	2	2	09/08/2021
urease	Low	C	0	6	3	3	09/08/2021
urease	Low	C	0	6	4	0.4	09/08/2021
urease	Low	C	0	6	5	0.5	09/08/2021
urease	Low	C	0	6	6	2.1	09/08/2021
urease	Low	C	0	6	7	1.8	09/08/2021
urease	Low	C	0	7	1	1.5	09/08/2021
urease	Low	C	0	7	2	0.8	09/08/2021
urease	Low	C	0	7	3	2	09/08/2021
urease	Low	C	0	7	4	2.1	09/08/2021
urease	Low	C	0	7	5	4.8	09/08/2021
urease	Low	C	0	7	6	1.1	09/08/2021
urease	Low	C	0	7	7	0.7	09/08/2021
urease	Low	C	0	7	8	2.6	09/08/2021
urease	Low	C	0	7	9	1.7	09/08/2021
urease	Low	C	0	7	10	5.2	09/08/2021
urease	Low	C	0	7	11	1.9	09/08/2021
urease	Low	C	0	7	12	2.2	09/08/2021
urease	Low	C	0	7	13	1.8	09/08/2021
urease	Low	C	0	7	14	2	09/08/2021
urease	Low	C	0	7	15	2.9	09/08/2021
urease	Low	C	0	7	16	2.7	09/08/2021
urease	Low	C	0	7	17	4.5	09/08/2021
urease	Low	C	30	1	1	3.1	04/08/2021
urease	Low	C	30	3	1	1.9	06/08/2021
urease	Low	C	30	3	2	0.4	06/08/2021
urease	Low	C	30	3	3	1.3	06/08/2021
urease	Low	C	30	4	1	0.3	07/08/2021
urease	Low	C	30	4	2	0.5	07/08/2021
urease	Low	C	30	4	3	1.1	07/08/2021
urease	Low	C	30	5	1	0.1	07/08/2021
urease	Low	C	30	5	2	3	07/08/2021
urease	Low	C	30	5	3	2.1	07/08/2021
urease	Low	C	30	5	4	3	07/08/2021
urease	Low	C	30	6	1	0.3	09/08/2021
urease	Low	C	30	6	2	1.6	09/08/2021
urease	Low	C	30	6	3	1.7	09/08/2021
urease	Low	C	30	6	4	1.4	09/08/2021
urease	Low	C	30	6	5	2.5	09/08/2021
urease	Low	C	30	6	6	2.9	09/08/2021
urease	Low	C	30	6	7	1.7	09/08/2021
urease	Low	C	30	6	8	2.5	09/08/2021
urease	Low	C	30	6	9	1.5	09/08/2021
urease	Low	C	30	6	10	1.5	09/08/2021
urease	Low	C	30	7	1	1.2	09/08/2021
urease	Low	C	30	7	2	2.4	09/08/2021
urease	Low	C	30	7	3	1.9	09/08/2021
urease	Low	C	30	7	4	1.7	09/08/2021
urease	Low	C	30	7	5	2.3	09/08/2021
urease	Low	C	30	7	6	1.8	09/08/2021
urease	Low	C	30	7	7	1.5	09/08/2021
urease	Low	C	30	7	8	2	09/08/2021
urease	Low	C	30	7	9	2.2	09/08/2021
urease	Low	C	30	7	10	0.4	09/08/2021
urease	Low	C	30	7	11	2.7	09/08/2021
urease	Low	C	30	7	12	3.3	09/08/2021
urease	Low	C	30	7	13	3	09/08/2021
urease	Low	C	30	7	14	2	09/08/2021
urease	Low	C	30	7	15	2.1	09/08/2021
urease	Low	C	30	7	16	4.8	09/08/2021
urease	Low	C	30	7	17	1.9	09/08/2021
urease	Low	S	0	1	NA	NA	NA
urease	Low	S	0	2	NA	NA	NA
urease	Low	S	0	3	1	0	15/08/2021
urease	Low	S	0	3	2	0.4	15/08/2021
urease	Low	S	0	4	1	0.5	19/08/2021
urease	Low	S	0	4	2	2.3	19/08/2021
urease	Low	S	0	4	3	3.1	19/08/2021
urease	Low	S	0	4	4	1.3	19/08/2021
urease	Low	S	0	4	5	6.2	19/08/2021
urease	Low	S	0	5	1	2.3	19/08/2021
urease	Low	S	0	5	2	0.4	19/08/2021
urease	Low	S	0	5	3	0.2	19/08/2021
urease	Low	S	0	5	4	0.3	19/08/2021
urease	Low	S	0	5	5	0.6	19/08/2021
urease	Low	S	0	6	1	0.9	21/08/2021
urease	Low	S	0	6	2	1.1	21/08/2021
urease	Low	S	0	6	3	4.8	21/08/2021
urease	Low	S	0	6	4	0.8	21/08/2021
urease	Low	S	0	6	5	1	21/08/2021
urease	Low	S	0	6	6	1.9	21/08/2021
urease	Low	S	0	6	7	2.1	21/08/2021
urease	Low	S	0	6	8	4	21/08/2021
urease	Low	S	0	6	9	2.1	21/08/2021
urease	Low	S	0	6	10	2.7	21/08/2021
urease	Low	S	0	6	11	4	21/08/2021
urease	Low	S	0	7	1	1.7	22/08/2021
urease	Low	S	0	7	2	2.6	22/08/2021
urease	Low	S	0	7	3	3.8	22/08/2021
urease	Low	S	0	7	4	0.8	22/08/2021
urease	Low	S	0	7	5	1	22/08/2021
urease	Low	S	0	7	6	1.4	22/08/2021
urease	Low	S	0	7	7	1.3	22/08/2021
urease	Low	S	0	7	8	1	22/08/2021
urease	Low	S	0	7	9	1	22/08/2021
urease	Low	S	0	7	10	5.5	22/08/2021
urease	Low	S	0	7	11	2.5	22/08/2021
urease	Low	S	30	1	NA	NA	NA
urease	Low	S	30	2	NA	NA	NA
urease	Low	S	30	3	1	0.2	19/08/2021
urease	Low	S	30	3	2	0.5	19/08/2021
urease	Low	S	30	3	3	1.7	19/08/2021
urease	Low	S	30	3	4	0.2	19/08/2021
urease	Low	S	30	3	5	1.8	19/08/2021
urease	Low	S	30	3	6	0.7	19/08/2021
urease	Low	S	30	3	7	0.3	19/08/2021
urease	Low	S	30	4	1	1.5	19/08/2021
urease	Low	S	30	4	2	0.4	19/08/2021
urease	Low	S	30	4	3	1.3	19/08/2021
urease	Low	S	30	5	1	2.3	21/08/2021
urease	Low	S	30	5	2	1.9	21/08/2021
urease	Low	S	30	5	3	1.5	21/08/2021
urease	Low	S	30	5	4	1.6	21/08/2021
urease	Low	S	30	5	5	0.3	21/08/2021
urease	Low	S	30	6	1	2.2	21/08/2021
urease	Low	S	30	6	2	2.2	21/08/2021
urease	Low	S	30	6	3	3	21/08/2021
urease	Low	S	30	6	4	4.6	21/08/2021
urease	Low	S	30	6	5	1	21/08/2021
urease	Low	S	30	7	1	0.2	21/08/2021
urease	Low	S	30	7	2	2.8	21/08/2021
urease	Low	S	30	7	3	6	21/08/2021
urease	Low	S	30	7	4	1.9	21/08/2021
urease	Low	S	30	7	5	2.3	21/08/2021
urease	Low	S	30	7	6	2.9	21/08/2021
urease	Low	S	30	7	7	4	21/08/2021
urease	Low	S	30	7	8	1.7	21/08/2021
urease	Low	S	30	7	9	2.3	21/08/2021
urease	Low	Y	0	1	1	0.3	04/08/2021
urease	Low	Y	0	3	1	1	06/08/2021
urease	Low	Y	0	3	2	1.4	06/08/2021
urease	Low	Y	0	3	3	1.4	06/08/2021
urease	Low	Y	0	3	4	0.4	06/08/2021
urease	Low	Y	0	4	1	1.4	06/08/2021
urease	Low	Y	0	4	2	0.3	06/08/2021
urease	Low	Y	0	4	3	1	06/08/2021
urease	Low	Y	0	4	4	0.2	06/08/2021
urease	Low	Y	0	4	5	2.3	06/08/2021
urease	Low	Y	0	5	1	1.3	07/08/2021
urease	Low	Y	0	5	2	0.4	07/08/2021
urease	Low	Y	0	5	3	1.7	07/08/2021
urease	Low	Y	0	5	4	2.2	07/08/2021
urease	Low	Y	0	5	5	2	07/08/2021
urease	Low	Y	0	5	6	0.4	07/08/2021
urease	Low	Y	0	6	1	1.5	09/08/2021
urease	Low	Y	0	6	2	5.9	09/08/2021
urease	Low	Y	0	6	3	0.4	09/08/2021
urease	Low	Y	0	6	4	2.2	09/08/2021
urease	Low	Y	0	6	5	1	09/08/2021
urease	Low	Y	0	6	6	1.2	09/08/2021
urease	Low	Y	0	6	7	1.4	09/08/2021
urease	Low	Y	0	6	8	1.4	09/08/2021
urease	Low	Y	0	6	9	2	09/08/2021
urease	Low	Y	0	7	1	0.4	09/08/2021
urease	Low	Y	0	7	2	1	09/08/2021
urease	Low	Y	0	7	3	1.4	09/08/2021
urease	Low	Y	0	7	4	1.6	09/08/2021
urease	Low	Y	0	7	5	3.1	09/08/2021
urease	Low	Y	0	7	6	2	09/08/2021
urease	Low	Y	0	7	7	1.6	09/08/2021
urease	Low	Y	0	7	8	2.2	09/08/2021
urease	Low	Y	30	1	1	0.8	04/08/2021
urease	Low	Y	30	1	2	0.3	04/08/2021
urease	Low	Y	30	1	3	2.1	04/08/2021
urease	Low	Y	30	1	4	0.2	04/08/2021
urease	Low	Y	30	3	1	1.6	06/08/2021
urease	Low	Y	30	3	2	3	06/08/2021
urease	Low	Y	30	3	3	5.5	06/08/2021
urease	Low	Y	30	3	4	1.6	06/08/2021
urease	Low	Y	30	3	5	3.2	06/08/2021
urease	Low	Y	30	3	6	1.5	06/08/2021
urease	Low	Y	30	4	1	3.1	06/08/2021
urease	Low	Y	30	4	2	0.3	06/08/2021
urease	Low	Y	30	4	3	2	06/08/2021
urease	Low	Y	30	4	4	0.5	06/08/2021
urease	Low	Y	30	5	1	0.4	06/08/2021
urease	Low	Y	30	5	2	0.3	06/08/2021
urease	Low	Y	30	5	3	5.1	06/08/2021
urease	Low	Y	30	6	1	1.8	09/08/2021
urease	Low	Y	30	6	2	1.8	09/08/2021
urease	Low	Y	30	6	3	2.7	09/08/2021
urease	Low	Y	30	6	4	1	09/08/2021
urease	Low	Y	30	6	5	1.2	09/08/2021
urease	Low	Y	30	6	6	2.3	09/08/2021
urease	Low	Y	30	6	7	1.6	09/08/2021
urease	Low	Y	30	6	8	2	09/08/2021
urease	Low	Y	30	7	1	3.8	09/08/2021
urease	Low	Y	30	7	2	3.3	09/08/2021
urease	Low	Y	30	7	3	3.2	09/08/2021
urease	Low	Y	30	7	4	3	09/08/2021
urease	Low	Y	30	7	5	1.7	09/08/2021
urease	Low	Y	30	7	6	1.6	09/08/2021
urease	Low	Y	30	7	7	2.3	09/08/2021
urease	Low	Y	30	7	8	1.6	09/08/2021
urease	Low	Y	30	7	9	3	09/08/2021
urease	Low	Y	30	7	10	1.4	09/08/2021
urease	Low	Y	30	7	11	2.8	09/08/2021
urease	Low	Y	30	7	12	2.6	09/08/2021
urease	Low	Y	30	7	13	2.5	09/08/2021
urease	Low	Y	30	7	14	2	09/08/2021
urease	High	C	0	1	1	2	04/08/2021
urease	High	C	0	1	2	1.8	04/08/2021
urease	High	C	0	1	3	0.4	04/08/2021
urease	High	C	0	1	4	1.2	04/08/2021
urease	High	C	0	1	5	1	04/08/2021
urease	High	C	0	2	1	0.3	06/08/2021
urease	High	C	0	2	2	0.4	06/08/2021
urease	High	C	0	2	3	1.4	06/08/2021
urease	High	C	0	2	4	0.8	06/08/2021
urease	High	C	0	2	5	2.5	06/08/2021
urease	High	C	0	2	6	0.4	06/08/2021
urease	High	C	0	2	7	4.5	06/08/2021
urease	High	C	0	2	8	2.5	06/08/2021
urease	High	C	0	3	1	0.9	06/08/2021
urease	High	C	0	3	2	1.2	06/08/2021
urease	High	C	0	3	3	1.5	06/08/2021
urease	High	C	0	3	4	1.6	06/08/2021
urease	High	C	0	3	5	1.7	06/08/2021
urease	High	C	0	3	6	1.8	06/08/2021
urease	High	C	0	3	7	2.3	06/08/2021
urease	High	C	0	3	8	1.2	06/08/2021
urease	High	C	0	3	9	1.9	06/08/2021
urease	High	C	0	3	10	1	06/08/2021
urease	High	C	0	3	11	2.8	06/08/2021
urease	High	C	0	3	12	1.6	06/08/2021
urease	High	C	0	3	13	2.3	06/08/2021
urease	High	C	0	4	1	0.3	07/08/2021
urease	High	C	0	4	2	0.5	07/08/2021
urease	High	C	0	4	3	4.5	07/08/2021
urease	High	C	0	4	4	2.6	07/08/2021
urease	High	C	0	4	5	2	07/08/2021
urease	High	C	0	4	6	2.3	07/08/2021
urease	High	C	0	4	7	3.3	07/08/2021
urease	High	C	0	4	8	2	07/08/2021
urease	High	C	0	4	9	1.2	07/08/2021
urease	High	C	0	4	10	4	07/08/2021
urease	High	C	0	4	11	2	07/08/2021
urease	High	C	0	4	12	1.8	07/08/2021
urease	High	C	0	4	13	3	07/08/2021
urease	High	C	0	5	1	2	07/08/2021
urease	High	C	0	5	2	1.3	07/08/2021
urease	High	C	0	5	3	1.4	07/08/2021
urease	High	C	0	5	4	1.7	07/08/2021
urease	High	C	0	5	5	1.8	07/08/2021
urease	High	C	0	5	6	2	07/08/2021
urease	High	C	0	5	7	1.6	07/08/2021
urease	High	C	0	5	8	2.9	07/08/2021
urease	High	C	0	5	9	3	07/08/2021
urease	High	C	0	6	1	2.5	09/08/2021
urease	High	C	0	6	2	1.9	09/08/2021
urease	High	C	0	6	3	1.5	09/08/2021
urease	High	C	0	6	4	2.3	09/08/2021
urease	High	C	0	6	5	1.6	09/08/2021
urease	High	C	0	6	6	3	09/08/2021
urease	High	C	0	6	7	4	09/08/2021
urease	High	C	0	6	8	0.4	09/08/2021
urease	High	C	0	6	9	3.2	09/08/2021
urease	High	C	0	6	10	2	09/08/2021
urease	High	C	0	6	11	1.8	09/08/2021
urease	High	C	0	6	12	0.5	09/08/2021
urease	High	C	0	6	13	1.2	09/08/2021
urease	High	C	0	6	14	3	09/08/2021
urease	High	C	0	7	1	2	09/08/2021
urease	High	C	0	7	2	1.4	09/08/2021
urease	High	C	0	7	3	3.2	09/08/2021
urease	High	C	0	7	4	1.9	09/08/2021
urease	High	C	0	7	5	1.5	09/08/2021
urease	High	C	0	7	6	1.1	09/08/2021
urease	High	C	0	7	7	2.1	09/08/2021
urease	High	C	0	7	8	2.7	09/08/2021
urease	High	C	0	7	9	1.4	09/08/2021
urease	High	C	0	7	10	1.3	09/08/2021
urease	High	C	0	7	11	1.6	09/08/2021
urease	High	C	0	7	12	0.5	09/08/2021
urease	High	C	0	7	13	1.7	09/08/2021
urease	High	C	0	7	14	4	09/08/2021
urease	High	C	0	7	15	2.5	09/08/2021
urease	High	C	30	1	1	0.3	04/08/2021
urease	High	C	30	1	2	1.4	04/08/2021
urease	High	C	30	1	3	3.2	04/08/2021
urease	High	C	30	1	4	0.4	04/08/2021
urease	High	C	30	1	5	1.8	04/08/2021
urease	High	C	30	2	1	1.5	06/08/2021
urease	High	C	30	2	2	2.5	06/08/2021
urease	High	C	30	2	3	1.1	06/08/2021
urease	High	C	30	2	4	1.4	06/08/2021
urease	High	C	30	2	5	2.9	06/08/2021
urease	High	C	30	2	6	1.4	06/08/2021
urease	High	C	30	2	7	1.6	06/08/2021
urease	High	C	30	2	8	2	06/08/2021
urease	High	C	30	2	9	0.4	06/08/2021
urease	High	C	30	2	10	0.5	06/08/2021
urease	High	C	30	3	1	1.7	06/08/2021
urease	High	C	30	3	2	3.2	06/08/2021
urease	High	C	30	3	3	1.5	06/08/2021
urease	High	C	30	3	4	3	06/08/2021
urease	High	C	30	3	5	3.9	06/08/2021
urease	High	C	30	3	6	1.5	06/08/2021
urease	High	C	30	3	7	1.6	06/08/2021
urease	High	C	30	3	8	1.1	06/08/2021
urease	High	C	30	3	9	1.4	06/08/2021
urease	High	C	30	3	10	2.2	06/08/2021
urease	High	C	30	4	1	1.1	07/08/2021
urease	High	C	30	4	2	2	07/08/2021
urease	High	C	30	4	3	1	07/08/2021
urease	High	C	30	4	4	1.1	07/08/2021
urease	High	C	30	5	1	2.4	07/08/2021
urease	High	C	30	5	2	1.4	07/08/2021
urease	High	C	30	5	3	1.9	07/08/2021
urease	High	C	30	5	4	1.9	07/08/2021
urease	High	C	30	5	5	3.9	07/08/2021
urease	High	C	30	5	6	1.8	07/08/2021
urease	High	C	30	5	7	2	07/08/2021
urease	High	C	30	5	8	0.9	07/08/2021
urease	High	C	30	5	9	3	07/08/2021
urease	High	C	30	5	10	2.4	07/08/2021
urease	High	C	30	5	11	1.5	07/08/2021
urease	High	C	30	5	12	2.1	07/08/2021
urease	High	C	30	5	13	2.2	07/08/2021
urease	High	C	30	5	14	1.7	07/08/2021
urease	High	C	30	5	15	2.4	07/08/2021
urease	High	C	30	5	16	2	07/08/2021
urease	High	C	30	5	17	1.1	07/08/2021
urease	High	C	30	5	18	2	07/08/2021
urease	High	C	30	5	19	4.3	07/08/2021
urease	High	C	30	5	20	2	07/08/2021
urease	High	C	30	6	1	3	09/08/2021
urease	High	C	30	6	2	3.2	09/08/2021
urease	High	C	30	6	3	3.4	09/08/2021
urease	High	C	30	6	4	1.9	09/08/2021
urease	High	C	30	6	5	2.2	09/08/2021
urease	High	C	30	6	6	4.2	09/08/2021
urease	High	C	30	6	7	1.9	09/08/2021
urease	High	C	30	6	8	2	09/08/2021
urease	High	C	30	6	9	2.5	09/08/2021
urease	High	C	30	6	10	3.2	09/08/2021
urease	High	C	30	6	11	5.6	09/08/2021
urease	High	C	30	6	12	6.6	09/08/2021
urease	High	C	30	6	13	1.4	09/08/2021
urease	High	C	30	6	14	1.4	09/08/2021
urease	High	C	30	6	15	1.6	09/08/2021
urease	High	C	30	6	16	1.6	09/08/2021
urease	High	C	30	6	17	2.5	09/08/2021
urease	High	C	30	6	18	2.6	09/08/2021
urease	High	C	30	6	19	2.2	09/08/2021
urease	High	C	30	6	20	2	09/08/2021
urease	High	C	30	6	21	1.3	09/08/2021
urease	High	C	30	6	22	0.4	09/08/2021
urease	High	C	30	7	1	2	09/08/2021
urease	High	C	30	7	2	2.8	09/08/2021
urease	High	C	30	7	3	2.5	09/08/2021
urease	High	C	30	7	4	3.9	09/08/2021
urease	High	C	30	7	5	2.8	09/08/2021
urease	High	C	30	7	6	2.6	09/08/2021
urease	High	C	30	7	7	2.5	09/08/2021
urease	High	C	30	7	8	1.5	09/08/2021
urease	High	C	30	7	9	3.5	09/08/2021
urease	High	C	30	7	10	2.5	09/08/2021
urease	High	C	30	7	11	2.6	09/08/2021
urease	High	C	30	7	12	2.7	09/08/2021
urease	High	C	30	7	13	1.8	09/08/2021
urease	High	C	30	7	14	1.9	09/08/2021
urease	High	C	30	7	15	2.2	09/08/2021
urease	High	C	30	7	16	2.5	09/08/2021
urease	High	C	30	7	17	6.6	09/08/2021
urease	High	C	30	7	18	2.8	09/08/2021
urease	High	C	30	7	19	4	09/08/2021
urease	High	C	30	7	20	2	09/08/2021
urease	High	C	30	7	21	2.2	09/08/2021
urease	High	C	30	7	22	4	09/08/2021
urease	High	C	30	7	23	3.2	09/08/2021
urease	High	C	30	7	24	2.9	09/08/2021
urease	High	C	30	7	25	1.1	09/08/2021
urease	High	S	0	1	1	2.8	15/08/2021
urease	High	S	0	1	2	0.6	15/08/2021
urease	High	S	0	1	3	0.7	15/08/2021
urease	High	S	0	1	4	0.5	15/08/2021
urease	High	S	0	2	1	0.1	15/08/2021
urease	High	S	0	2	2	0.3	15/08/2021
urease	High	S	0	3	1	4.3	19/08/2021
urease	High	S	0	3	2	1	19/08/2021
urease	High	S	0	3	3	3.8	19/08/2021
urease	High	S	0	3	4	0.4	19/08/2021
urease	High	S	0	3	5	2.4	19/08/2021
urease	High	S	0	3	6	1	19/08/2021
urease	High	S	0	3	7	2.8	19/08/2021
urease	High	S	0	3	8	1	19/08/2021
urease	High	S	0	3	9	1.5	19/08/2021
urease	High	S	0	3	10	2.2	19/08/2021
urease	High	S	0	3	11	2.3	19/08/2021
urease	High	S	0	3	12	5.1	19/08/2021
urease	High	S	0	4	1	0.8	17/08/2021
urease	High	S	0	4	2	3.3	17/08/2021
urease	High	S	0	4	3	4.2	17/08/2021
urease	High	S	0	4	4	3.7	17/08/2021
urease	High	S	0	4	5	5.5	17/08/2021
urease	High	S	0	4	6	1.9	17/08/2021
urease	High	S	0	4	7	0.5	17/08/2021
urease	High	S	0	4	8	1.9	17/08/2021
urease	High	S	0	4	9	0.8	17/08/2021
urease	High	S	0	4	10	1	17/08/2021
urease	High	S	0	4	11	1	17/08/2021
urease	High	S	0	4	12	1.1	17/08/2021
urease	High	S	0	4	13	3.5	17/08/2021
urease	High	S	0	4	14	2	17/08/2021
urease	High	S	0	4	15	0.2	17/08/2021
urease	High	S	0	4	16	1.3	17/08/2021
urease	High	S	0	4	17	1.8	17/08/2021
urease	High	S	0	4	18	2.2	17/08/2021
urease	High	S	0	4	19	2.2	17/08/2021
urease	High	S	0	5	1	1.5	19/08/2021
urease	High	S	0	5	2	1.6	19/08/2021
urease	High	S	0	5	3	1.3	19/08/2021
urease	High	S	0	5	4	0.3	19/08/2021
urease	High	S	0	5	5	0.3	19/08/2021
urease	High	S	0	5	6	3	19/08/2021
urease	High	S	0	5	7	6.1	19/08/2021
urease	High	S	0	5	8	2.3	19/08/2021
urease	High	S	0	6	1	0.3	20/08/2021
urease	High	S	0	6	2	1.3	20/08/2021
urease	High	S	0	6	3	0.9	20/08/2021
urease	High	S	0	6	4	0.9	20/08/2021
urease	High	S	0	6	5	1	20/08/2021
urease	High	S	0	6	6	0.8	20/08/2021
urease	High	S	0	6	7	1	20/08/2021
urease	High	S	0	6	8	1.2	20/08/2021
urease	High	S	0	6	9	0.5	20/08/2021
urease	High	S	0	6	10	1.4	20/08/2021
urease	High	S	0	6	11	0.4	20/08/2021
urease	High	S	0	6	12	1	20/08/2021
urease	High	S	0	7	1	0.9	19/08/2021
urease	High	S	0	7	2	4.8	19/08/2021
urease	High	S	0	7	3	2.1	19/08/2021
urease	High	S	0	7	4	1.7	19/08/2021
urease	High	S	0	7	5	0.3	19/08/2021
urease	High	S	0	7	6	2.4	19/08/2021
urease	High	S	0	7	7	0.2	19/08/2021
urease	High	S	0	7	8	1.4	19/08/2021
urease	High	S	0	7	9	4.1	19/08/2021
urease	High	S	0	7	10	1.8	19/08/2021
urease	High	S	0	7	11	1.2	19/08/2021
urease	High	S	0	7	12	1.3	19/08/2021
urease	High	S	0	7	13	1.9	19/08/2021
urease	High	S	0	7	14	4.2	19/08/2021
urease	High	S	30	1	1	0.6	15/08/2021
urease	High	S	30	1	2	0.9	15/08/2021
urease	High	S	30	1	3	1.1	15/08/2021
urease	High	S	30	1	4	0	15/08/2021
urease	High	S	30	2	1	1.5	15/08/2021
urease	High	S	30	2	2	0.3	15/08/2021
urease	High	S	30	2	3	0.5	15/08/2021
urease	High	S	30	2	4	1.7	15/08/2021
urease	High	S	30	3	1	0.8	20/08/2021
urease	High	S	30	3	2	4.1	20/08/2021
urease	High	S	30	3	3	1.3	20/08/2021
urease	High	S	30	3	4	1.1	20/08/2021
urease	High	S	30	3	5	1.8	20/08/2021
urease	High	S	30	3	6	1	20/08/2021
urease	High	S	30	4	1	0.5	17/08/2021
urease	High	S	30	4	2	3.2	17/08/2021
urease	High	S	30	4	3	2.4	17/08/2021
urease	High	S	30	4	4	0.1	17/08/2021
urease	High	S	30	4	5	0.5	17/08/2021
urease	High	S	30	4	6	3.7	17/08/2021
urease	High	S	30	4	7	3	17/08/2021
urease	High	S	30	4	8	1	17/08/2021
urease	High	S	30	4	9	0.9	17/08/2021
urease	High	S	30	4	10	0.8	17/08/2021
urease	High	S	30	4	11	0.4	17/08/2021
urease	High	S	30	5	1	1	20/08/2021
urease	High	S	30	5	2	5.5	20/08/2021
urease	High	S	30	5	3	0.2	20/08/2021
urease	High	S	30	5	4	1.1	20/08/2021
urease	High	S	30	5	5	1.6	20/08/2021
urease	High	S	30	5	6	3	20/08/2021
urease	High	S	30	5	7	2.9	20/08/2021
urease	High	S	30	5	8	1.7	20/08/2021
urease	High	S	30	5	9	3.4	20/08/2021
urease	High	S	30	5	10	1.5	20/08/2021
urease	High	S	30	5	11	1.2	20/08/2021
urease	High	S	30	6	1	0.9	20/08/2021
urease	High	S	30	6	2	1.2	20/08/2021
urease	High	S	30	6	3	1.9	20/08/2021
urease	High	S	30	6	4	2.1	20/08/2021
urease	High	S	30	6	5	3	20/08/2021
urease	High	S	30	6	6	3.3	20/08/2021
urease	High	S	30	6	7	0.6	20/08/2021
urease	High	S	30	6	8	4	20/08/2021
urease	High	S	30	6	9	1.2	20/08/2021
urease	High	S	30	6	10	4.3	20/08/2021
urease	High	S	30	7	1	2.9	23/08/2021
urease	High	S	30	7	2	0.5	23/08/2021
urease	High	S	30	7	3	0.3	23/08/2021
urease	High	S	30	7	4	0.3	23/08/2021
urease	High	S	30	7	5	7.1	23/08/2021
urease	High	S	30	7	6	1.8	23/08/2021
urease	High	Y	0	1	1	1.4	04/08/2021
urease	High	Y	0	1	2	1.7	04/08/2021
urease	High	Y	0	1	3	1.8	04/08/2021
urease	High	Y	0	2	1	0	04/08/2021
urease	High	Y	0	2	2	0.2	04/08/2021
urease	High	Y	0	2	3	0.4	04/08/2021
urease	High	Y	0	2	4	0.3	04/08/2021
urease	High	Y	0	3	1	1.8	06/08/2021
urease	High	Y	0	3	2	1.2	06/08/2021
urease	High	Y	0	3	3	1.3	06/08/2021
urease	High	Y	0	3	4	1.4	06/08/2021
urease	High	Y	0	3	5	1.5	06/08/2021
urease	High	Y	0	3	6	1	06/08/2021
urease	High	Y	0	3	7	0.5	06/08/2021
urease	High	Y	0	3	8	0.5	06/08/2021
urease	High	Y	0	3	9	1.2	06/08/2021
urease	High	Y	0	3	10	3.5	06/08/2021
urease	High	Y	0	3	11	1.2	06/08/2021
urease	High	Y	0	3	12	1.1	06/08/2021
urease	High	Y	0	3	13	1.3	06/08/2021
urease	High	Y	0	3	14	0.3	06/08/2021
urease	High	Y	0	4	1	2.7	06/08/2021
urease	High	Y	0	4	2	1.5	06/08/2021
urease	High	Y	0	4	3	1.1	06/08/2021
urease	High	Y	0	4	4	2.6	06/08/2021
urease	High	Y	0	4	5	4.2	06/08/2021
urease	High	Y	0	4	6	0.9	06/08/2021
urease	High	Y	0	4	7	1.8	06/08/2021
urease	High	Y	0	4	8	0.8	06/08/2021
urease	High	Y	0	4	9	0.9	06/08/2021
urease	High	Y	0	5	1	0.2	07/08/2021
urease	High	Y	0	5	2	0.7	07/08/2021
urease	High	Y	0	5	3	1	07/08/2021
urease	High	Y	0	5	4	0.6	07/08/2021
urease	High	Y	0	5	5	0.8	07/08/2021
urease	High	Y	0	5	6	1.4	07/08/2021
urease	High	Y	0	5	7	2.2	07/08/2021
urease	High	Y	0	5	8	1.7	07/08/2021
urease	High	Y	0	6	1	1.9	09/08/2021
urease	High	Y	0	6	2	0.4	09/08/2021
urease	High	Y	0	6	3	2.1	09/08/2021
urease	High	Y	0	6	4	2	09/08/2021
urease	High	Y	0	6	5	0.5	09/08/2021
urease	High	Y	0	6	6	1.2	09/08/2021
urease	High	Y	0	6	7	2.9	09/08/2021
urease	High	Y	0	6	8	2	09/08/2021
urease	High	Y	0	6	9	1.9	09/08/2021
urease	High	Y	0	6	10	2	09/08/2021
urease	High	Y	0	6	11	2.1	09/08/2021
urease	High	Y	0	6	12	3.1	09/08/2021
urease	High	Y	0	6	13	0.4	09/08/2021
urease	High	Y	0	7	1	1.5	09/08/2021
urease	High	Y	0	7	2	2.4	09/08/2021
urease	High	Y	0	7	3	1.7	09/08/2021
urease	High	Y	0	7	4	4	09/08/2021
urease	High	Y	0	7	5	2.5	09/08/2021
urease	High	Y	0	7	6	2.6	09/08/2021
urease	High	Y	0	7	7	3.2	09/08/2021
urease	High	Y	0	7	8	2.9	09/08/2021
urease	High	Y	0	7	9	2.5	09/08/2021
urease	High	Y	0	7	10	2.2	09/08/2021
urease	High	Y	0	7	11	1.8	09/08/2021
urease	High	Y	0	7	12	1.9	09/08/2021
urease	High	Y	0	7	13	2	09/08/2021
urease	High	Y	0	7	14	1.6	09/08/2021
urease	High	Y	0	7	15	1.8	09/08/2021
urease	High	Y	0	7	16	1.5	09/08/2021
urease	High	Y	0	7	17	1.4	09/08/2021
urease	High	Y	0	7	18	1.7	09/08/2021
urease	High	Y	30	1	1	0.3	04/08/2021
urease	High	Y	30	1	2	1	04/08/2021
urease	High	Y	30	1	3	2	04/08/2021
urease	High	Y	30	1	4	2	04/08/2021
urease	High	Y	30	1	5	0.5	04/08/2021
urease	High	Y	30	1	6	0.8	04/08/2021
urease	High	Y	30	1	7	1.4	04/08/2021
urease	High	Y	30	2	1	0.3	04/08/2021
urease	High	Y	30	2	2	0.8	04/08/2021
urease	High	Y	30	2	3	0.9	04/08/2021
urease	High	Y	30	3	1	1.9	06/08/2021
urease	High	Y	30	3	2	0.4	06/08/2021
urease	High	Y	30	3	3	1.2	06/08/2021
urease	High	Y	30	3	4	3.4	06/08/2021
urease	High	Y	30	3	5	5.4	06/08/2021
urease	High	Y	30	3	6	2.2	06/08/2021
urease	High	Y	30	3	7	3.3	06/08/2021
urease	High	Y	30	3	8	2.6	06/08/2021
urease	High	Y	30	3	9	2.7	06/08/2021
urease	High	Y	30	3	10	2.7	06/08/2021
urease	High	Y	30	4	1	2.5	06/08/2021
urease	High	Y	30	4	2	0.6	06/08/2021
urease	High	Y	30	4	3	1.6	06/08/2021
urease	High	Y	30	4	4	2.1	06/08/2021
urease	High	Y	30	4	5	1.3	06/08/2021
urease	High	Y	30	4	6	2.3	06/08/2021
urease	High	Y	30	4	7	1.9	06/08/2021
urease	High	Y	30	4	8	1.6	06/08/2021
urease	High	Y	30	4	9	0.5	06/08/2021
urease	High	Y	30	5	1	5	07/08/2021
urease	High	Y	30	5	2	1.8	07/08/2021
urease	High	Y	30	5	3	1.9	07/08/2021
urease	High	Y	30	5	4	2.6	07/08/2021
urease	High	Y	30	5	5	1	07/08/2021
urease	High	Y	30	5	6	2.6	07/08/2021
urease	High	Y	30	5	7	2.7	07/08/2021
urease	High	Y	30	5	8	0.5	07/08/2021
urease	High	Y	30	5	9	0.7	07/08/2021
urease	High	Y	30	5	10	2.2	07/08/2021
urease	High	Y	30	6	1	1.2	09/08/2021
urease	High	Y	30	6	2	2.5	09/08/2021
urease	High	Y	30	6	3	1.4	09/08/2021
urease	High	Y	30	6	4	2.3	09/08/2021
urease	High	Y	30	6	5	2.5	09/08/2021
urease	High	Y	30	6	6	1.5	09/08/2021
urease	High	Y	30	6	7	1.8	09/08/2021
urease	High	Y	30	6	8	2	09/08/2021
urease	High	Y	30	6	9	2.8	09/08/2021
urease	High	Y	30	6	10	1.5	09/08/2021
urease	High	Y	30	6	11	2.6	09/08/2021
urease	High	Y	30	6	12	3.9	09/08/2021
urease	High	Y	30	6	13	1.5	09/08/2021
urease	High	Y	30	6	14	2.4	09/08/2021
urease	High	Y	30	6	15	1.2	09/08/2021
urease	High	Y	30	6	16	2	09/08/2021
urease	High	Y	30	6	17	1.9	09/08/2021
urease	High	Y	30	7	1	2.4	09/08/2021
urease	High	Y	30	7	2	3.7	09/08/2021
urease	High	Y	30	7	3	3	09/08/2021
urease	High	Y	30	7	4	1.6	09/08/2021
urease	High	Y	30	7	5	1.9	09/08/2021
urease	High	Y	30	7	6	3	09/08/2021
urease	High	Y	30	7	7	2	09/08/2021
urease	High	Y	30	7	8	1.4	09/08/2021
urease	High	Y	30	7	9	3.4	09/08/2021
urease	High	Y	30	7	10	3	09/08/2021
urease	High	Y	30	7	11	1.6	09/08/2021
urease	High	Y	30	7	12	3.6	09/08/2021
urease	High	Y	30	7	13	5	09/08/2021
urease	High	Y	30	7	14	5.9	09/08/2021
urease	High	Y	30	7	15	4.8	09/08/2021
urease	High	Y	30	7	16	4.7	09/08/2021
urease	High	Y	30	7	17	2.7	09/08/2021
urease	High	Y	30	7	18	2.1	09/08/2021
urease	High	Y	30	7	19	1.8	09/08/2021
urease	High	Y	30	7	20	2.5	09/08/2021
urease	High	Y	30	7	21	2.8	09/08/2021
urease	High	Y	30	7	22	0.5	09/08/2021
urease	High	Y	30	7	23	2.9	09/08/2021
urease	High	Y	30	7	24	2.8	09/08/2021
white	Low	C	0	2	1	0.4	04/08/2021
white	Low	C	0	3	1	1.1	04/08/2021
white	Low	C	0	3	2	3.9	04/08/2021
white	Low	C	0	4	1	0.4	06/08/2021
white	Low	C	0	4	2	0.4	06/08/2021
white	Low	C	0	4	3	0.9	06/08/2021
white	Low	C	0	5	1	0.3	04/08/2021
white	Low	C	0	5	2	1.4	04/08/2021
white	Low	C	0	5	3	0.7	04/08/2021
white	Low	C	0	5	4	1.4	04/08/2021
white	Low	C	0	6	1	1	09/08/2021
white	Low	C	0	6	2	1.1	09/08/2021
white	Low	C	0	6	3	1.9	09/08/2021
white	Low	C	0	6	4	2	09/08/2021
white	Low	C	0	6	5	1.8	09/08/2021
white	Low	C	0	6	6	1.4	09/08/2021
white	Low	C	0	6	7	1.5	09/08/2021
white	Low	C	0	6	8	1.6	09/08/2021
white	Low	C	0	6	9	0.9	09/08/2021
white	Low	C	0	6	10	0.7	09/08/2021
white	Low	C	0	6	11	2.5	09/08/2021
white	Low	C	0	6	12	2.1	09/08/2021
white	Low	C	0	6	13	1.7	09/08/2021
white	Low	C	0	6	14	2.1	09/08/2021
white	Low	C	0	7	1	2.1	09/08/2021
white	Low	C	0	7	2	1.2	09/08/2021
white	Low	C	0	7	3	1.7	09/08/2021
white	Low	C	0	7	4	0.5	09/08/2021
white	Low	C	30	2	1	1	04/08/2021
white	Low	C	30	3	1	0.3	06/08/2021
white	Low	C	30	3	2	0.4	06/08/2021
white	Low	C	30	3	3	2.3	06/08/2021
white	Low	C	30	3	4	1.5	06/08/2021
white	Low	C	30	3	5	1.6	06/08/2021
white	Low	C	30	4	1	0.2	07/08/2021
white	Low	C	30	6	1	0.3	09/08/2021
white	Low	C	30	6	2	2.1	09/08/2021
white	Low	C	30	6	3	1.5	09/08/2021
white	Low	C	30	6	4	0.3	09/08/2021
white	Low	C	30	6	5	1.1	09/08/2021
white	Low	C	30	6	6	1.3	09/08/2021
white	Low	C	30	7	1	0.4	09/08/2021
white	Low	C	30	7	2	1.8	09/08/2021
white	Low	C	30	7	3	0.5	09/08/2021
white	Low	C	30	7	4	0.2	09/08/2021
white	Low	S	0	1	NA	NA	NA
white	Low	S	0	2	NA	NA	NA
white	Low	S	0	3	NA	NA	NA
white	Low	S	0	4	NA	NA	NA
white	Low	S	0	5	NA	NA	NA
white	Low	S	0	6	1	5.8	20/08/2021
white	Low	S	0	6	2	1.8	20/08/2021
white	Low	S	0	6	3	1.5	20/08/2021
white	Low	S	0	6	4	0.9	20/08/2021
white	Low	S	0	6	5	2.4	20/08/2021
white	Low	S	0	6	6	2.1	20/08/2021
white	Low	S	0	6	7	0.5	20/08/2021
white	Low	S	0	7	1	4	17/08/2021
white	Low	S	0	7	2	2.4	17/08/2021
white	Low	S	30	1	NA	NA	NA
white	Low	S	30	2	NA	NA	NA
white	Low	S	30	3	NA	NA	NA
white	Low	S	30	4	NA	NA	NA
white	Low	S	30	5	NA	NA	NA
white	Low	S	30	6	NA	NA	NA
white	Low	S	30	7	1	0.6	19/08/2021
white	Low	S	30	7	2	1.2	19/08/2021
white	Low	Y	0	1	1	0.3	04/08/2021
white	Low	Y	0	1	2	1.2	04/08/2021
white	Low	Y	0	2	1	0.2	04/08/2021
white	Low	Y	0	2	2	0.6	04/08/2021
white	Low	Y	0	2	3	0.4	04/08/2021
white	Low	Y	0	3	1	1.6	05/08/2021
white	Low	Y	0	3	2	0.8	05/08/2021
white	Low	Y	0	3	3	0.4	05/08/2021
white	Low	Y	0	3	4	0.4	05/08/2021
white	Low	Y	0	3	5	1.4	05/08/2021
white	Low	Y	0	3	6	0.8	05/08/2021
white	Low	Y	0	5	1	0.3	07/08/2021
white	Low	Y	0	5	2	0.3	07/08/2021
white	Low	Y	0	5	3	1.2	07/08/2021
white	Low	Y	0	5	4	1.1	07/08/2021
white	Low	Y	0	5	5	0.9	07/08/2021
white	Low	Y	0	5	6	0.4	07/08/2021
white	Low	Y	0	5	7	0.8	07/08/2021
white	Low	Y	0	4	1	0.3	06/08/2021
white	Low	Y	0	4	2	0.4	06/08/2021
white	Low	Y	0	4	3	1.2	06/08/2021
white	Low	Y	0	4	4	1.3	06/08/2021
white	Low	Y	0	4	5	1.4	06/08/2021
white	Low	Y	0	4	6	2.2	06/08/2021
white	Low	Y	0	6	1	1.8	09/08/2021
white	Low	Y	0	6	2	1.3	09/08/2021
[truncated: 527 more rows]
