# Supplementary material for: Uric acid metabolism modulates diet-dependent responses to intraspecific competition in Drosophila larvae
Source: iScience. 2022 Nov 15;25(12):105598. doi: 10.1016/j.isci.2022.105598 (PMC9706702; doi:10.1016/j.isci.2022.105598)
Supplement: Data S4. Mixed genotype, related to Figure 3 [file mmc5.csv]

Diet	Urea_conc_mM	replicate	sex	genotype	n_ind	n_pupae	prop_total	seed_date	first_pupa_day	dev_time	age_adults
C	0	1	Male	white	1	30	0.033333333	27/07/2021	01/08/2021	5	5
C	0	1	Male	PBac	4	30	0.133333333	27/07/2021	01/08/2021	5	5
C	0	1	Female	white	2	30	0.066666667	27/07/2021	01/08/2021	5	5
C	0	1	Female	PBac	2	30	0.066666667	27/07/2021	01/08/2021	5	5
C	0	1	Male	white	1	16	0.0625	27/07/2021	01/08/2021	5	6
C	0	1	Male	PBac	1	16	0.0625	27/07/2021	01/08/2021	5	6
C	0	1	Female	white	2	16	0.125	27/07/2021	01/08/2021	5	6
C	0	1	Female	PBac	6	16	0.375	27/07/2021	01/08/2021	5	6
C	0	2	Male	white	1	18	0.055555556	27/07/2021	01/08/2021	5	5
C	0	2	Male	PBac	2	18	0.111111111	27/07/2021	01/08/2021	5	5
C	0	2	Female	white	2	18	0.111111111	27/07/2021	01/08/2021	5	5
C	0	2	Female	PBac	1	18	0.055555556	27/07/2021	01/08/2021	5	5
C	0	2	Male	white	0	19	0	27/07/2021	02/08/2021	6	5
C	0	2	Male	PBac	2	19	0.105263158	27/07/2021	02/08/2021	6	5
C	0	2	Female	white	3	19	0.157894737	27/07/2021	02/08/2021	6	5
C	0	2	Female	PBac	5	19	0.263157895	27/07/2021	02/08/2021	6	5
C	0	3	Male	white	1	11	0.090909091	27/07/2021	01/08/2021	5	5
C	0	3	Male	PBac	2	11	0.181818182	27/07/2021	01/08/2021	5	5
C	0	3	Female	white	3	11	0.272727273	27/07/2021	01/08/2021	5	5
C	0	3	Female	PBac	1	11	0.090909091	27/07/2021	01/08/2021	5	5
C	0	3	Male	white	0	18	0	27/07/2021	02/08/2021	6	5
C	0	3	Male	PBac	1	18	0.055555556	27/07/2021	02/08/2021	6	5
C	0	3	Female	white	2	18	0.111111111	27/07/2021	02/08/2021	6	5
C	0	3	Female	PBac	7	18	0.388888889	27/07/2021	02/08/2021	6	5
C	0	4	Male	white	2	17	0.117647059	27/07/2021	02/08/2021	6	5
C	0	4	Male	PBac	0	17	0	27/07/2021	02/08/2021	6	5
C	0	4	Female	white	0	17	0	27/07/2021	02/08/2021	6	5
C	0	4	Female	PBac	3	17	0.176470588	27/07/2021	02/08/2021	6	5
C	0	4	Male	white	2	18	0.111111111	27/07/2021	02/08/2021	6	5
C	0	4	Male	PBac	2	18	0.111111111	27/07/2021	02/08/2021	6	5
C	0	4	Female	white	2	18	0.111111111	27/07/2021	02/08/2021	6	5
C	0	4	Female	PBac	3	18	0.166666667	27/07/2021	02/08/2021	6	5
C	0	5	Male	white	0	20	0	28/07/2021	02/08/2021	5	5
C	0	5	Male	PBac	2	20	0.1	28/07/2021	02/08/2021	5	5
C	0	5	Female	white	0	20	0	28/07/2021	02/08/2021	5	5
C	0	5	Female	PBac	0	20	0	28/07/2021	02/08/2021	5	5
C	0	5	Male	white	3	11	0.272727273	28/07/2021	03/08/2021	6	5
C	0	5	Male	PBac	2	11	0.181818182	28/07/2021	03/08/2021	6	5
C	0	5	Female	white	2	11	0.181818182	28/07/2021	03/08/2021	6	5
C	0	5	Female	PBac	3	11	0.272727273	28/07/2021	03/08/2021	6	5
C	0	6	Male	white	0	14	0	28/07/2021	02/08/2021	5	5
C	0	6	Male	PBac	1	14	0.071428571	28/07/2021	02/08/2021	5	5
C	0	6	Female	white	1	14	0.071428571	28/07/2021	02/08/2021	5	5
C	0	6	Female	PBac	0	14	0	28/07/2021	02/08/2021	5	5
C	0	6	Male	white	1	16	0.0625	28/07/2021	03/08/2021	6	5
C	0	6	Male	PBac	2	16	0.125	28/07/2021	03/08/2021	6	5
C	0	6	Female	white	2	16	0.125	28/07/2021	03/08/2021	6	5
C	0	6	Female	PBac	2	16	0.125	28/07/2021	03/08/2021	6	5
S	0	1	Male	white	2	30	0.066666667	27/07/2021	03/08/2021	7	5
S	0	1	Male	PBac	2	30	0.066666667	27/07/2021	03/08/2021	7	5
S	0	1	Female	white	2	30	0.066666667	27/07/2021	03/08/2021	7	5
S	0	1	Female	PBac	6	30	0.2	27/07/2021	03/08/2021	7	5
S	0	1	Male	white	1	22	0.045454545	27/07/2021	01/08/2021	5	6
S	0	1	Male	PBac	5	22	0.227272727	27/07/2021	01/08/2021	5	6
S	0	1	Female	white	3	22	0.136363636	27/07/2021	01/08/2021	5	6
S	0	1	Female	PBac	1	22	0.045454545	27/07/2021	01/08/2021	5	6
S	0	2	Male	white	3	24	0.125	27/07/2021	01/08/2021	5	6
S	0	2	Male	PBac	0	24	0	27/07/2021	01/08/2021	5	6
S	0	2	Female	white	4	24	0.166666667	27/07/2021	01/08/2021	5	6
S	0	2	Female	PBac	2	24	0.083333333	27/07/2021	01/08/2021	5	6
S	0	2	Male	white	3	24	0.125	27/07/2021	02/08/2021	6	6
S	0	2	Male	PBac	2	24	0.083333333	27/07/2021	02/08/2021	6	6
S	0	2	Female	white	5	24	0.208333333	27/07/2021	02/08/2021	6	6
S	0	2	Female	PBac	5	24	0.208333333	27/07/2021	02/08/2021	6	6
S	0	3	Male	white	5	34	0.147058824	27/07/2021	02/08/2021	6	6
S	0	3	Male	PBac	4	34	0.117647059	27/07/2021	02/08/2021	6	6
S	0	3	Female	white	2	34	0.058823529	27/07/2021	02/08/2021	6	6
S	0	3	Female	PBac	8	34	0.235294118	27/07/2021	02/08/2021	6	6
S	0	3	Male	white	2	20	0.1	27/07/2021	02/08/2021	6	5
S	0	3	Male	PBac	4	20	0.2	27/07/2021	02/08/2021	6	5
S	0	3	Female	white	0	20	0	27/07/2021	02/08/2021	6	5
S	0	3	Female	PBac	6	20	0.3	27/07/2021	02/08/2021	6	5
S	0	4	Male	white	4	31	0.129032258	27/07/2021	02/08/2021	6	6
S	0	4	Male	PBac	9	31	0.290322581	27/07/2021	02/08/2021	6	6
S	0	4	Female	white	3	31	0.096774194	27/07/2021	02/08/2021	6	6
S	0	4	Female	PBac	4	31	0.129032258	27/07/2021	02/08/2021	6	6
S	0	4	Male	white	3	33	0.090909091	27/07/2021	02/08/2021	6	5
S	0	4	Male	PBac	4	33	0.121212121	27/07/2021	02/08/2021	6	5
S	0	4	Female	white	3	33	0.090909091	27/07/2021	02/08/2021	6	5
S	0	4	Female	PBac	6	33	0.181818182	27/07/2021	02/08/2021	6	5
S	0	5	Male	white	0	14	0	28/07/2021	05/08/2021	8	4
S	0	5	Male	PBac	1	14	0.071428571	28/07/2021	05/08/2021	8	4
S	0	5	Female	white	0	14	0	28/07/2021	05/08/2021	8	4
S	0	5	Female	PBac	1	14	0.071428571	28/07/2021	05/08/2021	8	4
S	0	5	Male	white	1	13	0.076923077	28/07/2021	05/08/2021	8	4
S	0	5	Male	PBac	4	13	0.307692308	28/07/2021	05/08/2021	8	4
S	0	5	Female	white	3	13	0.230769231	28/07/2021	05/08/2021	8	4
S	0	5	Female	PBac	1	13	0.076923077	28/07/2021	05/08/2021	8	4
S	0	6	Male	white	3	20	0.15	28/07/2021	04/08/2021	7	5
S	0	6	Male	PBac	2	20	0.1	28/07/2021	04/08/2021	7	5
S	0	6	Female	white	0	20	0	28/07/2021	04/08/2021	7	5
S	0	6	Female	PBac	3	20	0.15	28/07/2021	04/08/2021	7	5
S	0	6	Male	white	1	16	0.0625	28/07/2021	05/08/2021	8	4
S	0	6	Male	PBac	4	16	0.25	28/07/2021	05/08/2021	8	4
S	0	6	Female	white	3	16	0.1875	28/07/2021	05/08/2021	8	4
S	0	6	Female	PBac	3	16	0.1875	28/07/2021	05/08/2021	8	4
S	0	7	Male	white	0	14	0	28/07/2021	05/08/2021	8	4
S	0	7	Male	PBac	0	14	0	28/07/2021	05/08/2021	8	4
S	0	7	Female	white	1	14	0.071428571	28/07/2021	05/08/2021	8	4
S	0	7	Female	PBac	2	14	0.142857143	28/07/2021	05/08/2021	8	4
Y	0	1	Male	white	3	18	0.166666667	27/07/2021	01/08/2021	5	5
Y	0	1	Male	PBac	1	18	0.055555556	27/07/2021	01/08/2021	5	5
Y	0	1	Female	white	1	18	0.055555556	27/07/2021	01/08/2021	5	5
Y	0	1	Female	PBac	0	18	0	27/07/2021	01/08/2021	5	5
Y	0	1	Male	white	1	31	0.032258065	27/07/2021	01/08/2021	5	5
Y	0	1	Male	PBac	7	31	0.225806452	27/07/2021	01/08/2021	5	5
Y	0	1	Female	white	2	31	0.064516129	27/07/2021	01/08/2021	5	5
Y	0	1	Female	PBac	0	31	0	27/07/2021	01/08/2021	5	5
Y	0	2	Male	white	3	9	0.333333333	27/07/2021	01/08/2021	5	5
Y	0	2	Male	PBac	0	9	0	27/07/2021	01/08/2021	5	5
Y	0	2	Female	white	1	9	0.111111111	27/07/2021	01/08/2021	5	5
Y	0	2	Female	PBac	0	9	0	27/07/2021	01/08/2021	5	5
Y	0	2	Male	white	2	19	0.105263158	27/07/2021	01/08/2021	5	5
Y	0	2	Male	PBac	3	19	0.157894737	27/07/2021	01/08/2021	5	5
Y	0	2	Female	white	4	19	0.210526316	27/07/2021	01/08/2021	5	5
Y	0	2	Female	PBac	1	19	0.052631579	27/07/2021	01/08/2021	5	5
Y	0	3	Male	white	2	31	0.064516129	27/07/2021	01/08/2021	5	5
Y	0	3	Male	PBac	1	31	0.032258065	27/07/2021	01/08/2021	5	5
Y	0	3	Female	white	5	31	0.161290323	27/07/2021	01/08/2021	5	5
Y	0	3	Female	PBac	2	31	0.064516129	27/07/2021	01/08/2021	5	5
Y	0	3	Male	white	1	20	0.05	27/07/2021	01/08/2021	5	5
Y	0	3	Male	PBac	1	20	0.05	27/07/2021	01/08/2021	5	5
Y	0	3	Female	white	2	20	0.1	27/07/2021	01/08/2021	5	5
Y	0	3	Female	PBac	1	20	0.05	27/07/2021	01/08/2021	5	5
Y	0	4	Male	white	1	23	0.043478261	27/07/2021	01/08/2021	5	5
Y	0	4	Male	PBac	0	23	0	27/07/2021	01/08/2021	5	5
Y	0	4	Female	white	3	23	0.130434783	27/07/2021	01/08/2021	5	5
Y	0	4	Female	PBac	2	23	0.086956522	27/07/2021	01/08/2021	5	5
Y	0	4	Male	white	0	15	0	27/07/2021	01/08/2021	5	5
Y	0	4	Male	PBac	0	15	0	27/07/2021	01/08/2021	5	5
Y	0	4	Female	white	2	15	0.133333333	27/07/2021	01/08/2021	5	5
Y	0	4	Female	PBac	3	15	0.2	27/07/2021	01/08/2021	5	5
Y	0	5	Male	white	0	20	0	28/07/2021	02/08/2021	5	5
Y	0	5	Male	PBac	0	20	0	28/07/2021	02/08/2021	5	5
Y	0	5	Female	white	1	20	0.05	28/07/2021	02/08/2021	5	5
Y	0	5	Female	PBac	1	20	0.05	28/07/2021	02/08/2021	5	5
Y	0	5	Male	white	0	9	0	28/07/2021	02/08/2021	5	5
Y	0	5	Male	PBac	0	9	0	28/07/2021	02/08/2021	5	5
Y	0	5	Female	white	1	9	0.111111111	28/07/2021	02/08/2021	5	5
Y	0	5	Female	PBac	2	9	0.222222222	28/07/2021	02/08/2021	5	5
Y	0	6	Male	white	1	28	0.035714286	28/07/2021	02/08/2021	5	5
Y	0	6	Male	PBac	1	28	0.035714286	28/07/2021	02/08/2021	5	5
Y	0	6	Female	white	0	28	0	28/07/2021	02/08/2021	5	5
Y	0	6	Female	PBac	0	28	0	28/07/2021	02/08/2021	5	5
Y	0	6	Male	white	0	3	0	28/07/2021	03/08/2021	6	4
Y	0	6	Male	PBac	0	3	0	28/07/2021	03/08/2021	6	4
Y	0	6	Female	white	0	3	0	28/07/2021	03/08/2021	6	4
Y	0	6	Female	PBac	1	3	0.333333333	28/07/2021	03/08/2021	6	4
Y	0	7	Male	white	1	18	0.055555556	28/07/2021	02/08/2021	5	5
Y	0	7	Male	PBac	0	18	0	28/07/2021	02/08/2021	5	5
Y	0	7	Female	white	2	18	0.111111111	28/07/2021	02/08/2021	5	5
Y	0	7	Female	PBac	0	18	0	28/07/2021	02/08/2021	5	5
